# Supplementary material for: Biocontrol potential of endophytic Bacillus subtilis A9 against rot disease of Morchella esculenta
Source: Front Microbiol. 2024 May 30;15:1388669. doi: 10.3389/fmicb.2024.1388669 (PMC11169702; doi:10.3389/fmicb.2024.1388669)
Supplement: Supplementary file 1 [file Table_1.XLSX]

## Sheet: TableS1
Table S1 RNA-Seq data statistics of Morchella after application of B. subtilis A9.
Sample	Raw Reads	Raw_Bases	Raw_Q30_number	Raw_N_rate	Raw_Q20_rate	Raw_Q30_rate	Clean Reads	Clean Base(G)	Useful_read%	Useful_bases%		GC Content(%)
CK_1	48762722	7363171022	6946205722	0.000201	98.02	94.33	46022880	6949454880	94.38	94.38
CK_2	48288372	7291544172	6806163035	0.000173	97.57	93.34	45634464	6890804064	94.5	94.5
CK_3	51335636	7751681036	7307449094	0.000212	97.99	94.26	48401058	7308559758	94.28	94.28
A9_1	43850390	6621408890	6215163581	0.000159	97.81	93.86	41310984	6237958584	94.2	94.2
A9_2	47153570	7120189070	6648928993	0.000169	97.6	93.38	44529450	6723946950	94.43	94.43
A9_3	40740854	6151868954	5775761252	0.000165	97.8	93.88	38485600	5811325600	94.46	94.46

## Sheet: TableS2
Table S2 Results of clean reads mapping to Morchella genome database.
Sample	Clean_Reads	Total_Mapped	Multiple_Mapped	Uniquely_Mapped	Map_Events	Mapped_to_Gene	Mapped_to_InterGene	Mapped_to_Exon
CK_1	46022880	43449510 (94.41%)	665327 (1.53%)	42784183 (98.47%)	42784183	37503189 (87.66%)	5280994 (12.34%)	37280578 (99.41%)
CK_2	45634464	42709060 (93.59%)	667804 (1.56%)	42041256 (98.44%)	42041256	36371227 (86.51%)	5670029 (13.49%)	36138678 (99.36%)
CK_3	48401058	45482779 (93.97%)	717127 (1.58%)	44765652 (98.42%)	44765652	38759199 (86.58%)	6006453 (13.42%)	38513147 (99.37%)
A9_1	41310984	39109858 (94.67%)	618986 (1.58%)	38490872 (98.42%)	38490872	33651185 (87.43%)	4839687 (12.57%)	33434815 (99.36%)
A9_2	44529450	41085881 (92.27%)	653092 (1.59%)	40432789 (98.41%)	40432789	34941500 (86.42%)	5491289 (13.58%)	34682361 (99.26%)
A9_3	38485600	35095569 (91.19%)	583269 (1.66%)	34512300 (98.34%)	34512300	30161223 (87.39%)	4351077 (12.61%)	29949430 (99.30%)

## Sheet: TableS3
Table S3 All the expressed genes of Morchella after application of B. subtilis A9.
Gene_ID	A9_1:read count	A9_1:fpkm	A9_2:read count	A9_2:fpkm	A9_3:read count	A9_3:fpkm	CK_1:read count	CK_1:fpkm	CK_2:read count	CK_2:fpkm	CK_3:read count	CK_3:fpkm	Chromosome	Start Site	End Site	Direction	Length	Name	GO	KEGG	eggNOG	eggNOG_Category	Swissprot	Description	BP	CC	MF	Pathway
H6S33_000001	0	0	0	0	0	0	0	0	0	0	0	0	NW_025408616.1	8748	9785	-	983	H6S33_000001	-	-	-	-	-	XP_044699560.1 uncharacterized protein H6S33_000001, partial [Morchella sextelata]	-	-	-	-
H6S33_000002	0	0	0	0	0	0	0	0	0	0	0	0	NW_025408616.1	18755	19885	+	900	H6S33_000002	-	-	3V71K	-	-	XP_044699561.1 uncharacterized protein H6S33_000002 [Morchella sextelata]	-	-	-	-
H6S33_000003	0	0	0	0	0	0	0	0	0	0	0	0	NW_025408616.1	19923	20231	+	309	H6S33_000003	-	-	-	-	-	XP_044699562.1 uncharacterized protein H6S33_000003 [Morchella sextelata]	-	-	-	-
H6S33_000004	0	0	0	0	0	0	0	0	0	0	0	0	NW_025408616.1	20593	25042	-	4194	H6S33_000004	GO:0003674;GO:0003824;GO:0003964;GO:0005575;GO:0005622;GO:0005623;GO:0005634;GO:0006139;GO:0006259;GO:0006278;GO:0006725;GO:0006807;GO:0008150;GO:0008152;GO:0009058;GO:0009059;GO:0009987;GO:0016740;GO:0016772;GO:0016779;GO:0018130;GO:0019438;GO:0034061;GO:0034641;GO:0034645;GO:0034654;GO:0043170;GO:0043226;GO:0043227;GO:0043229;GO:0043231;GO:0044237;GO:0044238;GO:0044249;GO:0044260;GO:0044271;GO:…	-	1FVRG	L	sp|P0CT41|TF212_SCHPO Transposon Tf2-12 polyprotein OS=Schizosaccharomyces pombe (strain 972 / ATCC 24843) OX=284812 GN=Tf2-12 PE=3 SV=1	XP_044699563.1 uncharacterized protein H6S33_000004 [Morchella sextelata]	GO:0006139//nucleobase-containing compound metabolic process;GO:0006259//DNA metabolic process;GO:0006278//RNA-dependent DNA biosynthetic process;GO:0006725//cellular aromatic compound metabolic process;GO:0006807//nitrogen compound metabolic process;GO:0008150//biological_process;GO:0008152//metabolic process;GO:0009058//biosynthetic process;GO:0009059//macromolecule biosynthetic process;GO:0009…	GO:0005575//cellular_component;GO:0005622//intracellular anatomical structure;GO:0005623//obsolete cell;GO:0005634//nucleus;GO:0043226//organelle;GO:0043227//membrane-bounded organelle;GO:0043229//intracellular organelle;GO:0043231//intracellular membrane-bounded organelle;GO:0044424//obsolete intracellular part;GO:0044464//obsolete cell part;	GO:0003674//molecular_function;GO:0003824//catalytic activity;GO:0003964//RNA-directed DNA polymerase activity;GO:0016740//transferase activity;GO:0016772//transferase activity, transferring phosphorus-containing groups;GO:0016779//nucleotidyltransferase activity;GO:0034061//DNA polymerase activity;GO:0140097//catalytic activity, acting on DNA;	-
H6S33_000005	1	0.131187	4	0.504583	0	0	2	0.235744	6	0.728081	5	0.568413	NW_025408616.1	30644	31099	-	456	H6S33_000005	-	-	-	-	-	XP_044699564.1 uncharacterized protein H6S33_000005 [Morchella sextelata]	-	-	-	-
H6S33_000006	4	0.357675	3	0.257948	0	0	4	0.321373	2	0.165423	3	0.232463	NW_025408616.1	31333	32078	-	669	H6S33_000006	-	-	20IG5	S	-	XP_044699565.1 uncharacterized protein H6S33_000006 [Morchella sextelata]	-	-	-	-
H6S33_000007	463	58.4328	135	16.383	316	44.4665	450	51.0282	375	43.777	864	94.4919	NW_025408616.1	36233	36781	+	474	H6S33_000007	-	-	-	-	-	XP_044699566.1 uncharacterized protein H6S33_000007 [Morchella sextelata]	-	-	-	-
H6S33_000008	258	30.8061	43	4.93706	40	5.32533	174	18.6676	138	15.2417	301	31.145	NW_025408616.1	37912	38486	+	501	H6S33_000008	-	-	-	-	-	XP_044699567.1 uncharacterized protein H6S33_000008 [Morchella sextelata]	-	-	-	-
H6S33_000009	31	3.91235	3	0.364066	24	3.3772	18	2.04113	28	3.26868	57	6.23384	NW_025408616.1	40116	40589	-	474	H6S33_000009	-	-	KOG4585	B	-	XP_044699568.1 uncharacterized protein H6S33_000009 [Morchella sextelata]	-	-	-	-
H6S33_000010	31957	1256.87	87199	3297.76	142081	6230.61	12014	424.555	51926	1889.07	33352	1136.72	NW_025408616.1	43066	45105	-	1521	H6S33_000010	-	-	3QMDM	Q	sp|W6Q403|ORF9_PENRF Cytochrome P450 monooxygenase ORF9 OS=Penicillium roqueforti (strain FM164) OX=1365484 GN=ORF9 PE=3 SV=1	XP_044699569.1 uncharacterized protein H6S33_000010 [Morchella sextelata]	-	-	-	-
H6S33_000011	0	0	0	0	0	0	0	0	0	0	0	0	NW_025408616.1	51817	52062	+	246	H6S33_000011	-	-	2QUTZ	-	sp|Q04202|TCB2_CAEBR Transposable element Tcb2 transposase OS=Caenorhabditis briggsae OX=6238 PE=3 SV=1	XP_044699570.1 uncharacterized protein H6S33_000011 [Morchella sextelata]	-	-	-	-
H6S33_000012	0	0	5	0.766966	12	2.13439	0	0	1	0.147558	0	0	NW_025408616.1	53961	54495	-	375	H6S33_000012	-	-	-	-	-	XP_044699571.1 uncharacterized protein H6S33_000012 [Morchella sextelata]	-	-	-	-
H6S33_000013	42	1.30451	88	2.62823	101	3.49775	55	1.53491	83	2.3846	77	2.07249	NW_025408616.1	56183	58358	-	1926	H6S33_000013	-	-	-	-	-	XP_044699572.1 uncharacterized protein H6S33_000013 [Morchella sextelata]	-	-	-	-
H6S33_000014	0	0	0	0	0	0	0	0	0	0	0	0	NW_025408616.1	60609	61276	+	333	H6S33_000014	-	-	-	-	-	XP_044699573.1 uncharacterized protein H6S33_000014 [Morchella sextelata]	-	-	-	-
H6S33_000015	35	1.02634	71	2.00201	28	0.915486	20	0.526958	31	0.840862	26	0.660697	NW_025408616.1	66434	69128	+	2040	H6S33_000015	-	-	3QPW1	O	sp|Q9VEX6|ATD3A_DROME ATPase family AAA domain-containing protein 3A homolog OS=Drosophila melanogaster OX=7227 GN=bor PE=1 SV=2	XP_044699574.1 uncharacterized protein H6S33_000015 [Morchella sextelata]	-	-	-	-
H6S33_000016	40	11.234	93	25.1154	81	25.3647	12	3.02815	100	25.9785	63	15.3327	NW_025408616.1	69270	69887	-	213	H6S33_000016	-	-	-	-	-	XP_044699575.1 uncharacterized protein H6S33_000016 [Morchella sextelata]	-	-	-	-
H6S33_000017	580	23.4118	1121	43.5106	1304	58.6886	278	10.0826	958	35.7693	722	25.255	NW_025408616.1	70312	71994	-	1482	H6S33_000017	-	-	202H1	E	-	XP_044699576.1 uncharacterized protein H6S33_000017 [Morchella sextelata]	-	-	-	-
H6S33_000018	942	46.1519	1805	85.0352	1391	75.9863	493	21.7024	1398	63.3555	1538	65.298	NW_025408616.1	75234	76573	+	1221	H6S33_000018	-	K01613	3QKZR	I	sp|A0A286LEZ8|PSID_PSICY L-tryptophan decarboxylase OS=Psilocybe cyanescens OX=93625 GN=psiD PE=1 SV=1	XP_044699577.1 uncharacterized protein H6S33_000018 [Morchella sextelata]	-	-	-	ko00564(Glycerophospholipid metabolism)
H6S33_000019	0	0	0	0	0	0	0	0	0	0	0	0	NW_025408616.1	80453	80911	+	459	H6S33_000019	-	-	-	-	-	XP_044699578.1 uncharacterized protein H6S33_000019 [Morchella sextelata]	-	-	-	-
H6S33_000020	0	0	0	0	0	0	2	0.0449037	0	0	0	0	NW_025408616.1	85282	87873	-	2394	H6S33_000020	GO:0003674;GO:0003824;GO:0003964;GO:0005575;GO:0005622;GO:0005623;GO:0005634;GO:0006139;GO:0006259;GO:0006278;GO:0006725;GO:0006807;GO:0008150;GO:0008152;GO:0009058;GO:0009059;GO:0009987;GO:0016740;GO:0016772;GO:0016779;GO:0018130;GO:0019438;GO:0034061;GO:0034641;GO:0034645;GO:0034654;GO:0043170;GO:0043226;GO:0043227;GO:0043229;GO:0043231;GO:0044237;GO:0044238;GO:0044249;GO:0044260;GO:0044271;GO:…	-	1FVRG	L	sp|P0CT41|TF212_SCHPO Transposon Tf2-12 polyprotein OS=Schizosaccharomyces pombe (strain 972 / ATCC 24843) OX=284812 GN=Tf2-12 PE=3 SV=1	XP_044699579.1 uncharacterized protein H6S33_000020 [Morchella sextelata]	GO:0006139//nucleobase-containing compound metabolic process;GO:0006259//DNA metabolic process;GO:0006278//RNA-dependent DNA biosynthetic process;GO:0006725//cellular aromatic compound metabolic process;GO:0006807//nitrogen compound metabolic process;GO:0008150//biological_process;GO:0008152//metabolic process;GO:0009058//biosynthetic process;GO:0009059//macromolecule biosynthetic process;GO:0009…	GO:0005575//cellular_component;GO:0005622//intracellular anatomical structure;GO:0005623//obsolete cell;GO:0005634//nucleus;GO:0043226//organelle;GO:0043227//membrane-bounded organelle;GO:0043229//intracellular organelle;GO:0043231//intracellular membrane-bounded organelle;GO:0044424//obsolete intracellular part;GO:0044464//obsolete cell part;	GO:0003674//molecular_function;GO:0003824//catalytic activity;GO:0003964//RNA-directed DNA polymerase activity;GO:0016740//transferase activity;GO:0016772//transferase activity, transferring phosphorus-containing groups;GO:0016779//nucleotidyltransferase activity;GO:0034061//DNA polymerase activity;GO:0140097//catalytic activity, acting on DNA;	-
H6S33_000021	0	0	0	0	0	0	0	0	0	0	0	0	NW_025408616.1	87958	88320	-	363	H6S33_000021	GO:0003674;GO:0003824;GO:0003964;GO:0005575;GO:0005622;GO:0005623;GO:0005634;GO:0006139;GO:0006259;GO:0006278;GO:0006725;GO:0006807;GO:0008150;GO:0008152;GO:0009058;GO:0009059;GO:0009987;GO:0016740;GO:0016772;GO:0016779;GO:0018130;GO:0019438;GO:0034061;GO:0034641;GO:0034645;GO:0034654;GO:0043170;GO:0043226;GO:0043227;GO:0043229;GO:0043231;GO:0044237;GO:0044238;GO:0044249;GO:0044260;GO:0044271;GO:…	-	3VEK4	L	sp|Q99315|YG31B_YEAST Transposon Ty3-G Gag-Pol polyprotein OS=Saccharomyces cerevisiae (strain ATCC 204508 / S288c) OX=559292 GN=TY3B-G PE=1 SV=3	XP_044699580.1 uncharacterized protein H6S33_000021 [Morchella sextelata]	GO:0006139//nucleobase-containing compound metabolic process;GO:0006259//DNA metabolic process;GO:0006278//RNA-dependent DNA biosynthetic process;GO:0006725//cellular aromatic compound metabolic process;GO:0006807//nitrogen compound metabolic process;GO:0008150//biological_process;GO:0008152//metabolic process;GO:0009058//biosynthetic process;GO:0009059//macromolecule biosynthetic process;GO:0009…	GO:0005575//cellular_component;GO:0005622//intracellular anatomical structure;GO:0005623//obsolete cell;GO:0005634//nucleus;GO:0043226//organelle;GO:0043227//membrane-bounded organelle;GO:0043229//intracellular organelle;GO:0043231//intracellular membrane-bounded organelle;GO:0044424//obsolete intracellular part;GO:0044464//obsolete cell part;	GO:0003674//molecular_function;GO:0003824//catalytic activity;GO:0003964//RNA-directed DNA polymerase activity;GO:0016740//transferase activity;GO:0016772//transferase activity, transferring phosphorus-containing groups;GO:0016779//nucleotidyltransferase activity;GO:0034061//DNA polymerase activity;GO:0140097//catalytic activity, acting on DNA;	-
H6S33_000022	65	2.74022	159	6.44543	110	5.17052	183	6.93178	203	7.91602	200	7.30645	NW_025408616.1	96973	98621	+	1419	H6S33_000022	-	-	-	-	-	XP_044699581.1 uncharacterized protein H6S33_000022 [Morchella sextelata]	-	-	-	-
H6S33_000023	35	3.89895	36	3.85625	28	3.47783	17	1.70157	26	2.67912	15	1.44802	NW_025408616.1	109205	109795	+	537	H6S33_000023	-	-	-	-	-	XP_044699582.1 uncharacterized protein H6S33_000023 [Morchella sextelata]	-	-	-	-
H6S33_000024	0	0	0	0	3	0.784703	0	0	0	0	0	0	NW_025408616.1	114909	115163	-	255	H6S33_000024	-	-	-	-	-	XP_044699583.1 uncharacterized protein H6S33_000024 [Morchella sextelata]	-	-	-	-
H6S33_000025	0	0	0	0	0	0	0	0	1	0.072617	0	0	NW_025408616.1	116586	117347	-	762	H6S33_000025	-	-	3H3YV	S	-	XP_044699584.1 uncharacterized protein H6S33_000025 [Morchella sextelata]	-	-	-	-
H6S33_000026	1	0.0456301	2	0.0877535	2	0.101754	0	0	2	0.0844151	0	0	NW_025408616.1	118407	119996	+	1311	H6S33_000026	-	-	-	-	-	XP_044699585.1 uncharacterized protein H6S33_000026 [Morchella sextelata]	-	-	-	-
H6S33_000027	0	0	1	0.0467662	1	0.0542274	3	0.131097	0	0	1	0.0421458	NW_025408616.1	122217	123446	+	1230	H6S33_000027	-	-	3SBNG	L	-	XP_044699586.1 uncharacterized protein H6S33_000027 [Morchella sextelata]	-	-	-	-
H6S33_000028	0	0	2	0.0869576	0	0	0	0	1	0.0418247	0	0	NW_025408616.1	131289	133457	+	1323	H6S33_000028	-	-	-	-	-	XP_044699587.1 uncharacterized protein H6S33_000028 [Morchella sextelata]	-	-	-	-
H6S33_000029	3945	79.2991	4326	83.6163	3472	77.8163	3512	63.4304	3578	66.5274	3997	69.6242	NW_025408616.1	138602	142431	-	2976	H6S33_000029	-	-	3QWW5	-	-	XP_044699588.1 uncharacterized protein H6S33_000029 [Morchella sextelata]	-	-	-	-
H6S33_000030	2	0.604253	4	1.16207	0	0	5	1.35732	4	1.11786	1	0.261815	NW_025408616.1	145976	146173	-	198	H6S33_000030	-	-	-	-	-	XP_044699589.1 uncharacterized protein H6S33_000030 [Morchella sextelata]	-	-	-	-
H6S33_000031	2101	34.7963	1897	30.2104	1459	26.9421	2312	34.4046	2215	33.9327	2664	38.2336	NW_025408616.1	150275	154206	+	3612	H6S33_000031	-	-	3QPC9	U	sp|Q9USG8|MU190_SCHPO Meiotically up-regulated gene 190 protein OS=Schizosaccharomyces pombe (strain 972 / ATCC 24843) OX=284812 GN=mug190 PE=1 SV=1	XP_044699590.1 uncharacterized protein H6S33_000031 [Morchella sextelata]	-	-	-	-
H6S33_000032	172	10.238	201	11.5045	184	12.2117	241	12.8892	145	7.98353	188	9.6973	NW_025408616.1	155023	156596	-	1005	H6S33_000032	-	-	3P6DT	S	sp|Q0CZH2|PYTC_ASPTN Methyltransferase pytC OS=Aspergillus terreus (strain NIH 2624 / FGSC A1156) OX=341663 GN=pytC PE=2 SV=2	XP_044699591.1 uncharacterized protein H6S33_000032 [Morchella sextelata]	-	-	-	-
H6S33_000033	14	3.57904	25	6.14556	49	13.967	28	6.43159	18	4.25647	22	4.87378	NW_025408616.1	156834	157378	-	234	H6S33_000033	-	-	-	-	-	XP_044699592.1 uncharacterized protein H6S33_000033 [Morchella sextelata]	-	-	-	-
H6S33_000034	379	28.845	345	25.2484	221	18.754	204	13.9503	196	13.7983	164	10.8163	NW_025408616.1	162612	163397	+	786	H6S33_000034	-	-	-	-	-	XP_044699593.1 uncharacterized protein H6S33_000034 [Morchella sextelata]	-	-	-	-
H6S33_000035	536	20.397	304	11.1239	289	12.2622	1010	34.5338	562	19.7823	670	22.0944	NW_025408616.1	163799	166193	-	1572	H6S33_000035	-	-	3QSVB	G	sp|O94491|YC7A_SCHPO Uncharacterized transporter C417.10 OS=Schizosaccharomyces pombe (strain 972 / ATCC 24843) OX=284812 GN=SPCC417.10 PE=3 SV=1	XP_044699594.1 uncharacterized protein H6S33_000035 [Morchella sextelata]	-	-	-	-
H6S33_000036	1889	159.607	1725	140.15	1197	112.768	2119	160.869	2169	169.519	2592	189.785	NW_025408616.1	166586	167293	+	708	H6S33_000036	-	-	-	-	-	XP_044699595.1 uncharacterized protein H6S33_000036 [Morchella sextelata]	-	-	-	-
H6S33_000037	907	67.2339	1531	109.129	1005	83.0647	694	46.2234	614	42.1006	957	61.4748	NW_025408616.1	169953	170759	-	807	H6S33_000037	-	-	3S6U5	S	-	XP_044699596.1 uncharacterized protein H6S33_000037 [Morchella sextelata]	-	-	-	-
H6S33_000038	1112	37.0178	1293	41.3893	1109	41.163	675	20.1898	692	21.3084	624	18.001	NW_025408616.1	174580	176731	-	1797	H6S33_000038	GO:0000322;GO:0000323;GO:0000324;GO:0000329;GO:0005575;GO:0005622;GO:0005623;GO:0005737;GO:0005773;GO:0005774;GO:0005783;GO:0005789;GO:0006810;GO:0006811;GO:0006812;GO:0006820;GO:0006865;GO:0006873;GO:0006885;GO:0006897;GO:0006996;GO:0007033;GO:0007034;GO:0008150;GO:0009987;GO:0012505;GO:0015711;GO:0015802;GO:0015809;GO:0015819;GO:0015849;GO:0016020;GO:0016021;GO:0016043;GO:0016192;GO:0019725;GO:…	K12389	3NUKN	S	sp|Q4P4U7|BTN1_USTMA Protein BTN1 OS=Ustilago maydis (strain 521 / FGSC 9021) OX=237631 GN=BTN1 PE=3 SV=2	XP_044699597.1 uncharacterized protein H6S33_000038 [Morchella sextelata]	GO:0006810//transport;GO:0006811//ion transport;GO:0006812//cation transport;GO:0006820//anion transport;GO:0006865//amino acid transport;GO:0006873//cellular ion homeostasis;GO:0006885//regulation of pH;GO:0006897//endocytosis;GO:0006996//organelle organization;GO:0007033//vacuole organization;GO:0007034//vacuolar transport;GO:0008150//biological_process;GO:0009987//cellular process;GO:0015711//…	GO:0000322//storage vacuole;GO:0000323//lytic vacuole;GO:0000324//fungal-type vacuole;GO:0000329//fungal-type vacuole membrane;GO:0005575//cellular_component;GO:0005622//intracellular anatomical structure;GO:0005623//obsolete cell;GO:0005737//cytoplasm;GO:0005773//vacuole;GO:0005774//vacuolar membrane;GO:0005783//endoplasmic reticulum;GO:0005789//endoplasmic reticulum membrane;GO:0012505//endomem…	-	-
H6S33_000039	12157	794.803	19578	1230.79	9141	666.341	8297	487.389	5819	351.901	4167	236.081	NW_025408616.1	177767	178939	+	915	H6S33_000039	-	-	3QMZ4	G	sp|Q4PSY4|GOLS7_ARATH Galactinol synthase 7 OS=Arabidopsis thaliana OX=3702 GN=GOLS7 PE=2 SV=1	XP_044699598.1 uncharacterized protein H6S33_000039 [Morchella sextelata]	-	-	-	-
H6S33_000040	501	13.7605	449	11.8584	331	10.1366	1132	27.936	595	15.1165	673	16.0183	NW_025408616.1	182856	185090	+	2178	H6S33_000040	GO:0003674;GO:0003824;GO:0004409;GO:0005575;GO:0005622;GO:0005623;GO:0005737;GO:0005739;GO:0006082;GO:0006520;GO:0006536;GO:0006553;GO:0006807;GO:0006873;GO:0006875;GO:0006879;GO:0006950;GO:0007154;GO:0008150;GO:0008152;GO:0008652;GO:0009058;GO:0009064;GO:0009066;GO:0009067;GO:0009085;GO:0009267;GO:0009605;GO:0009987;GO:0009991;GO:0010106;GO:0016053;GO:0016829;GO:0016835;GO:0016836;GO:0019725;GO:…	K01705	3QKGC	E	sp|Q870W1|LYS4_NEUCR Homoaconitase, mitochondrial OS=Neurospora crassa (strain ATCC 24698 / 74-OR23-1A / CBS 708.71 / DSM 1257 / FGSC 987) OX=367110 GN=lys-4 PE=3 SV=1	XP_044699599.1 uncharacterized protein H6S33_000040 [Morchella sextelata]	GO:0006082//organic acid metabolic process;GO:0006520//cellular amino acid metabolic process;GO:0006536//glutamate metabolic process;GO:0006553//lysine metabolic process;GO:0006807//nitrogen compound metabolic process;GO:0006873//cellular ion homeostasis;GO:0006875//cellular metal ion homeostasis;GO:0006879//cellular iron ion homeostasis;GO:0006950//response to stress;GO:0007154//cell communicati…	GO:0005575//cellular_component;GO:0005622//intracellular anatomical structure;GO:0005623//obsolete cell;GO:0005737//cytoplasm;GO:0005739//mitochondrion;GO:0043226//organelle;GO:0043227//membrane-bounded organelle;GO:0043229//intracellular organelle;GO:0043231//intracellular membrane-bounded organelle;GO:0044424//obsolete intracellular part;GO:0044444//obsolete cytoplasmic part;GO:0044464//obsolet…	GO:0003674//molecular_function;GO:0003824//catalytic activity;GO:0004409//homoaconitate hydratase activity;GO:0016829//lyase activity;GO:0016835//carbon-oxygen lyase activity;GO:0016836//hydro-lyase activity;	ko00300(Lysine biosynthesis)
H6S33_000041	6	1.0314	6	0.991766	2	0.383332	6	0.926719	2	0.318012	4	0.595854	NW_025408616.1	185380	186032	-	348	H6S33_000041	-	-	-	-	-	XP_044699600.1 uncharacterized protein H6S33_000041 [Morchella sextelata]	-	-	-	-
H6S33_000042	55	8.63559	68	10.2665	50	8.75325	52	7.33592	81	11.7639	81	11.021	NW_025408616.1	186789	187481	+	381	H6S33_000042	-	-	-	-	-	XP_044699601.1 uncharacterized protein H6S33_000042 [Morchella sextelata]	-	-	-	-
H6S33_000043	338	10.7322	565	17.2506	472	16.7103	308	8.78711	489	14.3622	536	14.7483	NW_025408616.1	188364	190631	+	1884	H6S33_000043	-	-	3QPAI	O	sp|O43301|HS12A_HUMAN Heat shock 70 kDa protein 12A OS=Homo sapiens OX=9606 GN=HSPA12A PE=1 SV=2	XP_044699602.1 uncharacterized protein H6S33_000043 [Morchella sextelata]	-	-	-	-
H6S33_000044	74	4.8539	856	53.9904	473	34.5932	100	5.89361	41	2.48761	53	3.01259	NW_025408616.1	191584	192917	+	912	H6S33_000044	-	-	-	-	-	XP_044699603.1 uncharacterized protein H6S33_000044 [Morchella sextelata]	-	-	-	-
H6S33_000045	164	11.8917	220	15.3393	164	13.2591	178	11.5969	180	12.0729	151	9.48816	NW_025408616.1	199076	199900	+	825	H6S33_000045	-	-	3RKW4	A	-	XP_044699604.1 uncharacterized protein H6S33_000045 [Morchella sextelata]	-	-	-	-
H6S33_000046	218	14.9381	25	1.64726	17	1.29885	467	28.7527	148	9.38081	194	11.5198	NW_025408616.1	201483	202355	-	873	H6S33_000046	-	-	-	-	-	XP_044699605.1 uncharacterized protein H6S33_000046 [Morchella sextelata]	-	-	-	-
H6S33_000047	391	20.5176	169	8.52745	100	5.85085	1028	48.469	366	17.7652	423	19.2351	NW_025408616.1	203032	204171	-	1140	H6S33_000047	GO:0005575;GO:0008150;GO:0023052;GO:0032991;GO:0099053	K18666	1EXG2	K	-	XP_044699606.1 uncharacterized protein H6S33_000047 [Morchella sextelata]	GO:0008150//biological_process;GO:0023052//signaling;	GO:0005575//cellular_component;GO:0032991//protein-containing complex;GO:0099053//activating signal cointegrator 1 complex;	-	-
H6S33_000048	2078	380.147	2920	513.656	4612	940.731	1784	293.24	1630	275.825	1601	253.806	NW_025408616.1	205532	206224	-	327	H6S33_000048	GO:0003674;GO:0003824;GO:0005575;GO:0005622;GO:0005623;GO:0005737;GO:0005739;GO:0005740;GO:0005743;GO:0005746;GO:0005758;GO:0006091;GO:0006119;GO:0006122;GO:0006123;GO:0006139;GO:0006163;GO:0006725;GO:0006753;GO:0006793;GO:0006796;GO:0006807;GO:0008150;GO:0008152;GO:0009055;GO:0009060;GO:0009117;GO:0009123;GO:0009126;GO:0009141;GO:0009144;GO:0009150;GO:0009161;GO:0009167;GO:0009199;GO:0009205;GO:…	K08738	3QW2P	C	sp|P00048|CYC_NEUCR Cytochrome c OS=Neurospora crassa (strain ATCC 24698 / 74-OR23-1A / CBS 708.71 / DSM 1257 / FGSC 987) OX=367110 GN=cyc-1 PE=1 SV=2	XP_044699607.1 uncharacterized protein H6S33_000048 [Morchella sextelata]	GO:0006091//generation of precursor metabolites and energy;GO:0006119//oxidative phosphorylation;GO:0006122//mitochondrial electron transport, ubiquinol to cytochrome c;GO:0006123//mitochondrial electron transport, cytochrome c to oxygen;GO:0006139//nucleobase-containing compound metabolic process;GO:0006163//purine nucleotide metabolic process;GO:0006725//cellular aromatic compound metabolic pro…	GO:0005575//cellular_component;GO:0005622//intracellular anatomical structure;GO:0005623//obsolete cell;GO:0005737//cytoplasm;GO:0005739//mitochondrion;GO:0005740//mitochondrial envelope;GO:0005743//mitochondrial inner membrane;GO:0005746//mitochondrial respirasome;GO:0005758//mitochondrial intermembrane space;GO:0016020//membrane;GO:0019866//organelle inner membrane;GO:0031090//organelle membran…	GO:0003674//molecular_function;GO:0003824//catalytic activity;GO:0009055//electron transfer activity;GO:0016491//oxidoreductase activity;GO:0045155//obsolete electron transporter, transferring electrons from CoQH2-cytochrome c reductase complex and cytochrome c oxidase complex activity;	ko00190(Oxidative phosphorylation)
H6S33_000049	223	14.6273	324	20.4356	280	20.478	338	19.9204	237	14.3796	244	13.8693	NW_025408616.1	208634	209545	+	912	H6S33_000049	-	-	3QWAA	-	-	XP_044699608.1 uncharacterized protein H6S33_000049 [Morchella sextelata]	-	-	-	-
H6S33_000050	2513	64.3262	2488	61.2391	2136	60.963	1857	42.71	2330	55.1684	2589	57.4291	NW_025408616.1	216399	218965	-	2337	H6S33_000050	GO:0000003;GO:0000166;GO:0003006;GO:0003674;GO:0003824;GO:0004672;GO:0004674;GO:0005488;GO:0005524;GO:0005575;GO:0005622;GO:0005623;GO:0005634;GO:0005737;GO:0006464;GO:0006468;GO:0006793;GO:0006796;GO:0006807;GO:0007049;GO:0007154;GO:0007165;GO:0008144;GO:0008150;GO:0008152;GO:0009653;GO:0009987;GO:0010468;GO:0010564;GO:0016301;GO:0016310;GO:0016740;GO:0016772;GO:0016773;GO:0017076;GO:0019222;GO:…	K12765	3QNB8	T	sp|O14132|PIT1_SCHPO Sporulation protein kinase pit1 OS=Schizosaccharomyces pombe (strain 972 / ATCC 24843) OX=284812 GN=pit1 PE=1 SV=1	XP_044699609.1 uncharacterized protein H6S33_000050 [Morchella sextelata]	GO:0000003//reproduction;GO:0003006//developmental process involved in reproduction;GO:0006464//cellular protein modification process;GO:0006468//protein phosphorylation;GO:0006793//phosphorus metabolic process;GO:0006796//phosphate-containing compound metabolic process;GO:0006807//nitrogen compound metabolic process;GO:0007049//cell cycle;GO:0007154//cell communication;GO:0007165//signal transdu…	GO:0005575//cellular_component;GO:0005622//intracellular anatomical structure;GO:0005623//obsolete cell;GO:0005634//nucleus;GO:0005737//cytoplasm;GO:0043226//organelle;GO:0043227//membrane-bounded organelle;GO:0043229//intracellular organelle;GO:0043231//intracellular membrane-bounded organelle;GO:0044424//obsolete intracellular part;GO:0044464//obsolete cell part;	GO:0000166//nucleotide binding;GO:0003674//molecular_function;GO:0003824//catalytic activity;GO:0004672//protein kinase activity;GO:0004674//protein serine/threonine kinase activity;GO:0005488//binding;GO:0005524//ATP binding;GO:0008144//obsolete drug binding;GO:0016301//kinase activity;GO:0016740//transferase activity;GO:0016772//transferase activity, transferring phosphorus-containing groups;GO…	ko04113(Meiosis - yeast)
H6S33_000051	102	21.6374	200	40.7961	136	32.1672	66	12.5797	97	19.0334	83	15.2577	NW_025408616.1	221308	221589	-	282	H6S33_000051	-	-	-	-	-	XP_044699610.1 uncharacterized protein H6S33_000051 [Morchella sextelata]	-	-	-	-
H6S33_000052	6295	393.494	5690	342.009	4415	307.711	2196	123.338	5006	289.449	5116	277.126	NW_025408616.1	228647	229832	-	957	H6S33_000052	-	-	3QYTM	S	-	XP_044699611.1 uncharacterized protein H6S33_000052 [Morchella sextelata]	-	-	-	-
H6S33_000053	1610	94.9822	624	35.3984	637	41.9011	225	11.9267	476	25.9754	643	32.8724	NW_025408616.1	230437	231450	-	1014	H6S33_000053	-	-	-	-	-	XP_044699612.1 uncharacterized protein H6S33_000053 [Morchella sextelata]	-	-	-	-
H6S33_000054	815	38.2386	768	34.6488	708	37.038	1190	50.1664	1088	47.2185	1185	48.18	NW_025408616.1	235596	237040	+	1275	H6S33_000054	-	-	3QPZF	-	-	XP_044699613.1 uncharacterized protein H6S33_000054 [Morchella sextelata]	-	-	-	-
H6S33_000055	2858	35.0059	3503	41.2574	3781	51.6363	1216	13.3824	2645	29.967	2922	31.0144	NW_025408616.1	238871	244440	-	4884	H6S33_000055	GO:0003674;GO:0003676;GO:0003723;GO:0003824;GO:0004518;GO:0004519;GO:0004521;GO:0004525;GO:0004540;GO:0005488;GO:0005575;GO:0005622;GO:0005623;GO:0005634;GO:0005737;GO:0006139;GO:0006396;GO:0006725;GO:0006807;GO:0008150;GO:0008152;GO:0009892;GO:0009987;GO:0010033;GO:0010467;GO:0010468;GO:0010605;GO:0010608;GO:0010629;GO:0014070;GO:0016070;GO:0016246;GO:0016441;GO:0016442;GO:0016458;GO:0016787;GO:…	-	3QKRM	A	sp|Q4WA22|DCL2_ASPFU Dicer-like protein 2 OS=Neosartorya fumigata (strain ATCC MYA-4609 / Af293 / CBS 101355 / FGSC A1100) OX=330879 GN=dcl2 PE=3 SV=2	XP_044699614.1 uncharacterized protein H6S33_000055 [Morchella sextelata]	GO:0006139//nucleobase-containing compound metabolic process;GO:0006396//RNA processing;GO:0006725//cellular aromatic compound metabolic process;GO:0006807//nitrogen compound metabolic process;GO:0008150//biological_process;GO:0008152//metabolic process;GO:0009892//negative regulation of metabolic process;GO:0009987//cellular process;GO:0010033//response to organic substance;GO:0010467//gene expr…	GO:0005575//cellular_component;GO:0005622//intracellular anatomical structure;GO:0005623//obsolete cell;GO:0005634//nucleus;GO:0005737//cytoplasm;GO:0016442//RISC complex;GO:0031332//RNAi effector complex;GO:0032991//protein-containing complex;GO:0043226//organelle;GO:0043227//membrane-bounded organelle;GO:0043229//intracellular organelle;GO:0043231//intracellular membrane-bounded organelle;GO:00…	GO:0003674//molecular_function;GO:0003676//nucleic acid binding;GO:0003723//RNA binding;GO:0003824//catalytic activity;GO:0004518//nuclease activity;GO:0004519//endonuclease activity;GO:0004521//endoribonuclease activity;GO:0004525//ribonuclease III activity;GO:0004540//ribonuclease activity;GO:0005488//binding;GO:0016787//hydrolase activity;GO:0016788//hydrolase activity, acting on ester bonds;G…	-
H6S33_000056	137	18.0916	126	15.9996	54	7.95096	134	15.8995	95	11.6043	115	13.1601	NW_025408616.1	246846	247668	-	453	H6S33_000056	-	-	-	-	-	XP_044699615.1 uncharacterized protein H6S33_000056 [Morchella sextelata]	-	-	-	-
H6S33_000057	16145	517.584	11677	359.962	14699	525.412	9530	274.509	13002	385.56	14391	399.796	NW_025408616.1	248217	250380	+	1866	H6S33_000057	-	-	3QJGM	P	sp|C0SPB2|YWTG_BACSU Putative metabolite transport protein YwtG OS=Bacillus subtilis (strain 168) OX=224308 GN=ywtG PE=3 SV=1	XP_044699616.1 uncharacterized protein H6S33_000057 [Morchella sextelata]	-	-	-	-
H6S33_000058	386	22.1178	892	49.1475	2203	140.747	735	37.841	1925	102.029	1177	58.4433	NW_025408616.1	256126	257622	-	1044	H6S33_000058	-	K17818	3QQ11	Q	sp|Q4R0J7|ARD1_UROFA D-arabinitol dehydrogenase 1 OS=Uromyces fabae OX=55588 GN=ARD1 PE=1 SV=1	XP_044699617.1 uncharacterized protein H6S33_000058 [Morchella sextelata]	-	-	-	ko00040(Pentose and glucuronate interconversions)
H6S33_000059	2927	61.502	2756	55.6838	2089	48.9412	3502	66.1157	2727	53.0018	2882	52.4766	NW_025408616.1	260591	263493	-	2847	H6S33_000059	GO:0003674;GO:0003824;GO:0004842;GO:0005575;GO:0005622;GO:0005623;GO:0005628;GO:0005737;GO:0006464;GO:0006807;GO:0008150;GO:0008152;GO:0009987;GO:0016020;GO:0016567;GO:0016740;GO:0019538;GO:0019787;GO:0032446;GO:0036211;GO:0042763;GO:0042764;GO:0043170;GO:0043412;GO:0044237;GO:0044238;GO:0044260;GO:0044267;GO:0044424;GO:0044464;GO:0061630;GO:0061659;GO:0070647;GO:0071704;GO:0140096;GO:1901564	K12232	3QM8S	O	sp|O94275|MUG30_SCHPO Probable E3 ubiquitin-protein ligase mug30 OS=Schizosaccharomyces pombe (strain 972 / ATCC 24843) OX=284812 GN=mug30 PE=1 SV=1	XP_044699618.1 uncharacterized protein H6S33_000059 [Morchella sextelata]	GO:0006464//cellular protein modification process;GO:0006807//nitrogen compound metabolic process;GO:0008150//biological_process;GO:0008152//metabolic process;GO:0009987//cellular process;GO:0016567//protein ubiquitination;GO:0019538//protein metabolic process;GO:0032446//protein modification by small protein conjugation;GO:0036211//protein modification process;GO:0043170//macromolecule metabolic…	GO:0005575//cellular_component;GO:0005622//intracellular anatomical structure;GO:0005623//obsolete cell;GO:0005628//prospore membrane;GO:0005737//cytoplasm;GO:0016020//membrane;GO:0042763//intracellular immature spore;GO:0042764//ascospore-type prospore;GO:0044424//obsolete intracellular part;GO:0044464//obsolete cell part;	GO:0003674//molecular_function;GO:0003824//catalytic activity;GO:0004842//ubiquitin-protein transferase activity;GO:0016740//transferase activity;GO:0019787//ubiquitin-like protein transferase activity;GO:0061630//ubiquitin protein ligase activity;GO:0061659//ubiquitin-like protein ligase activity;GO:0140096//catalytic activity, acting on a protein;	-
H6S33_000060	1631	51.0561	1568	47.1979	1030	35.9501	1679	47.2244	1191	34.4861	1468	39.8221	NW_025408616.1	266860	269148	-	1911	H6S33_000060	GO:0000271;GO:0003674;GO:0003824;GO:0004553;GO:0005575;GO:0005622;GO:0005623;GO:0005737;GO:0005783;GO:0005789;GO:0005886;GO:0005933;GO:0005935;GO:0005975;GO:0005976;GO:0006073;GO:0006077;GO:0006078;GO:0006629;GO:0006643;GO:0006665;GO:0006807;GO:0008150;GO:0008152;GO:0008610;GO:0009058;GO:0009059;GO:0009250;GO:0009987;GO:0012505;GO:0015926;GO:0016020;GO:0016021;GO:0016043;GO:0016051;GO:0016787;GO:…	-	3QMX1	G	sp|O13941|YEPB_SCHPO Uncharacterized beta-glucan synthesis-associated protein C23H3.11c OS=Schizosaccharomyces pombe (strain 972 / ATCC 24843) OX=284812 GN=SPAC23H3.11c PE=3 SV=1	XP_044699619.1 uncharacterized protein H6S33_000060 [Morchella sextelata]	GO:0000271//polysaccharide biosynthetic process;GO:0005975//carbohydrate metabolic process;GO:0005976//polysaccharide metabolic process;GO:0006073//cellular glucan metabolic process;GO:0006077//(1->6)-beta-D-glucan metabolic process;GO:0006078//(1->6)-beta-D-glucan biosynthetic process;GO:0006629//lipid metabolic process;GO:0006643//membrane lipid metabolic process;GO:0006665//sphingolipid metabo…	GO:0005575//cellular_component;GO:0005622//intracellular anatomical structure;GO:0005623//obsolete cell;GO:0005737//cytoplasm;GO:0005783//endoplasmic reticulum;GO:0005789//endoplasmic reticulum membrane;GO:0005886//plasma membrane;GO:0005933//cellular bud;GO:0005935//cellular bud neck;GO:0012505//endomembrane system;GO:0016020//membrane;GO:0016021//integral component of membrane;GO:0030133//trans…	GO:0003674//molecular_function;GO:0003824//catalytic activity;GO:0004553//hydrolase activity, hydrolyzing O-glycosyl compounds;GO:0015926//glucosidase activity;GO:0016787//hydrolase activity;GO:0016798//hydrolase activity, acting on glycosyl bonds;	-
H6S33_000061	1114	139.708	1543	186.074	1613	225.549	1437	161.925	1339	155.33	1339	145.52	NW_025408616.1	271166	271877	-	477	H6S33_000061	-	-	3QXA7	-	-	XP_044699620.1 uncharacterized protein H6S33_000061 [Morchella sextelata]	-	-	-	-
H6S33_000062	520	129.612	477	114.326	296	82.263	720	161.249	297	68.476	285	61.5592	NW_025408616.1	273570	274012	+	240	H6S33_000062	-	-	-	-	-	XP_044699621.1 uncharacterized protein H6S33_000062 [Morchella sextelata]	-	-	-	-
H6S33_000063	5093	231.864	4714	206.363	3433	174.262	6641	271.653	4029	169.666	4372	172.482	NW_025408616.1	274734	276518	-	1314	H6S33_000063	GO:0000166;GO:0003674;GO:0003824;GO:0004672;GO:0004740;GO:0005488;GO:0005524;GO:0005575;GO:0005622;GO:0005623;GO:0005737;GO:0005739;GO:0005759;GO:0005967;GO:0006082;GO:0006084;GO:0006085;GO:0006086;GO:0006090;GO:0006139;GO:0006163;GO:0006164;GO:0006464;GO:0006468;GO:0006637;GO:0006725;GO:0006732;GO:0006753;GO:0006790;GO:0006793;GO:0006796;GO:0006807;GO:0008144;GO:0008150;GO:0008152;GO:0009058;GO:…	K00898	3QN8J	T	sp|Q9P6P9|PDK_SCHPO [Pyruvate dehydrogenase (acetyl-transferring)] kinase, mitochondrial OS=Schizosaccharomyces pombe (strain 972 / ATCC 24843) OX=284812 GN=pkp1 PE=3 SV=1	XP_044699622.1 uncharacterized protein H6S33_000063 [Morchella sextelata]	GO:0006082//organic acid metabolic process;GO:0006084//acetyl-CoA metabolic process;GO:0006085//acetyl-CoA biosynthetic process;GO:0006086//acetyl-CoA biosynthetic process from pyruvate;GO:0006090//pyruvate metabolic process;GO:0006139//nucleobase-containing compound metabolic process;GO:0006163//purine nucleotide metabolic process;GO:0006164//purine nucleotide biosynthetic process;GO:0006464//ce…	GO:0005575//cellular_component;GO:0005622//intracellular anatomical structure;GO:0005623//obsolete cell;GO:0005737//cytoplasm;GO:0005739//mitochondrion;GO:0005759//mitochondrial matrix;GO:0005967//mitochondrial pyruvate dehydrogenase complex;GO:0031974//membrane-enclosed lumen;GO:0032991//protein-containing complex;GO:0043226//organelle;GO:0043227//membrane-bounded organelle;GO:0043229//intracell…	GO:0000166//nucleotide binding;GO:0003674//molecular_function;GO:0003824//catalytic activity;GO:0004672//protein kinase activity;GO:0004740//pyruvate dehydrogenase (acetyl-transferring) kinase activity;GO:0005488//binding;GO:0005524//ATP binding;GO:0008144//obsolete drug binding;GO:0016301//kinase activity;GO:0016462//pyrophosphatase activity;GO:0016740//transferase activity;GO:0016772//transfera…	-
H6S33_000064	1436	62.5204	1639	68.6166	1327	64.4182	1433	56.0577	1589	63.9927	1448	54.6312	NW_025408616.1	278370	279743	+	1374	H6S33_000064	-	K03510	3MJAY	L	sp|Q6R3M4|POLI_MOUSE DNA polymerase iota OS=Mus musculus OX=10090 GN=Poli PE=1 SV=1	XP_044699623.1 uncharacterized protein H6S33_000064 [Morchella sextelata]	-	-	-	-
H6S33_000065	409	9.50537	585	13.0733	393	10.1838	428	8.9374	459	9.86727	540	10.8754	NW_025408616.1	280541	283114	-	2574	H6S33_000065	GO:0003674;GO:0003824;GO:0003924;GO:0005575;GO:0005622;GO:0005623;GO:0005737;GO:0005739;GO:0006996;GO:0007005;GO:0008150;GO:0009987;GO:0016043;GO:0016462;GO:0016787;GO:0016817;GO:0016818;GO:0017111;GO:0022607;GO:0022613;GO:0022618;GO:0034622;GO:0042254;GO:0042255;GO:0043226;GO:0043227;GO:0043229;GO:0043231;GO:0043933;GO:0044085;GO:0044424;GO:0044444;GO:0044464;GO:0061668;GO:0065003;GO:0070925;GO:…	K19829	3QPEP	S	-	XP_044699624.1 uncharacterized protein H6S33_000065 [Morchella sextelata]	GO:0006996//organelle organization;GO:0007005//mitochondrion organization;GO:0008150//biological_process;GO:0009987//cellular process;GO:0016043//cellular component organization;GO:0022607//cellular component assembly;GO:0022613//ribonucleoprotein complex biogenesis;GO:0022618//ribonucleoprotein complex assembly;GO:0034622//cellular protein-containing complex assembly;GO:0042254//ribosome biogene…	GO:0005575//cellular_component;GO:0005622//intracellular anatomical structure;GO:0005623//obsolete cell;GO:0005737//cytoplasm;GO:0005739//mitochondrion;GO:0043226//organelle;GO:0043227//membrane-bounded organelle;GO:0043229//intracellular organelle;GO:0043231//intracellular membrane-bounded organelle;GO:0044424//obsolete intracellular part;GO:0044444//obsolete cytoplasmic part;GO:0044464//obsolet…	GO:0003674//molecular_function;GO:0003824//catalytic activity;GO:0003924//GTPase activity;GO:0016462//pyrophosphatase activity;GO:0016787//hydrolase activity;GO:0016817//hydrolase activity, acting on acid anhydrides;GO:0016818//hydrolase activity, acting on acid anhydrides, in phosphorus-containing anhydrides;GO:0017111//nucleoside-triphosphatase activity;	-
H6S33_000066	907	40.9183	1114	48.3258	929	46.7301	751	30.4419	728	30.3795	671	26.2324	NW_025408616.1	286179	287591	+	1326	H6S33_000066	GO:0000018;GO:0000082;GO:0000083;GO:0000122;GO:0000183;GO:0000278;GO:0000414;GO:0000416;GO:0000428;GO:0000785;GO:0000981;GO:0000983;GO:0000988;GO:0000989;GO:0000993;GO:0001015;GO:0001076;GO:0001098;GO:0001099;GO:0001932;GO:0001934;GO:0003674;GO:0003682;GO:0003700;GO:0005488;GO:0005515;GO:0005575;GO:0005622;GO:0005623;GO:0005634;GO:0005654;GO:0005694;GO:0006139;GO:0006259;GO:0006281;GO:0006282;GO:…	K15174	3QQ2Z	K	sp|Q9US06|PAF1_SCHPO RNA polymerase II-associated protein 1 homolog OS=Schizosaccharomyces pombe (strain 972 / ATCC 24843) OX=284812 GN=SPAC664.03 PE=1 SV=2	XP_044699625.1 uncharacterized protein H6S33_000066 [Morchella sextelata]	GO:0000018//regulation of DNA recombination;GO:0000082//G1/S transition of mitotic cell cycle;GO:0000083//regulation of transcription involved in G1/S transition of mitotic cell cycle;GO:0000122//negative regulation of transcription by RNA polymerase II;GO:0000183//rDNA heterochromatin assembly;GO:0000278//mitotic cell cycle;GO:0000414//regulation of histone H3-K36 methylation;GO:0000416//positiv…	GO:0000428//DNA-directed RNA polymerase complex;GO:0000785//chromatin;GO:0005575//cellular_component;GO:0005622//intracellular anatomical structure;GO:0005623//obsolete cell;GO:0005634//nucleus;GO:0005654//nucleoplasm;GO:0005694//chromosome;GO:0008023//transcription elongation factor complex;GO:0016591//RNA polymerase II, holoenzyme;GO:0016593//Cdc73/Paf1 complex;GO:0030880//RNA polymerase comple…	GO:0000981//DNA-binding transcription factor activity, RNA polymerase II-specific;GO:0000988//obsolete transcription factor activity, protein binding;GO:0000989//obsolete transcription factor activity, transcription factor binding;GO:0000993//RNA polymerase II complex binding;GO:0001076//obsolete transcription factor activity, RNA polymerase II transcription factor binding;GO:0001098//basal trans…	ko04011(MAPK signaling pathway - yeast)
H6S33_000067	1490	63.6213	2989	122.723	1793	85.3623	610	23.4028	486	19.1951	345	12.7656	NW_025408616.1	289898	291827	+	1401	H6S33_000067	-	-	-	-	-	XP_044699626.1 uncharacterized protein H6S33_000067 [Morchella sextelata]	-	-	-	-
H6S33_000068	1071	41.4682	805	29.9712	583	25.1689	1040	36.181	956	34.2391	1092	36.6398	NW_025408616.1	292464	294076	-	1545	H6S33_000068	GO:0003674;GO:0003824;GO:0004129;GO:0005215;GO:0005488;GO:0005575;GO:0005622;GO:0005623;GO:0005737;GO:0005739;GO:0005740;GO:0005743;GO:0006091;GO:0006725;GO:0006778;GO:0006779;GO:0006783;GO:0006784;GO:0006790;GO:0006807;GO:0006810;GO:0006811;GO:0006812;GO:0008150;GO:0008152;GO:0008324;GO:0009055;GO:0009058;GO:0009987;GO:0015002;GO:0015075;GO:0015077;GO:0015078;GO:0015318;GO:0015672;GO:0015980;GO:…	K02259	3QJK3	O	sp|P40086|COX15_YEAST Cytochrome c oxidase assembly protein COX15 OS=Saccharomyces cerevisiae (strain ATCC 204508 / S288c) OX=559292 GN=COX15 PE=3 SV=1	XP_044699627.1 uncharacterized protein H6S33_000068 [Morchella sextelata]	GO:0006091//generation of precursor metabolites and energy;GO:0006725//cellular aromatic compound metabolic process;GO:0006778//porphyrin-containing compound metabolic process;GO:0006779//porphyrin-containing compound biosynthetic process;GO:0006783//heme biosynthetic process;GO:0006784//heme A biosynthetic process;GO:0006790//sulfur compound metabolic process;GO:0006807//nitrogen compound metabo…	GO:0005575//cellular_component;GO:0005622//intracellular anatomical structure;GO:0005623//obsolete cell;GO:0005737//cytoplasm;GO:0005739//mitochondrion;GO:0005740//mitochondrial envelope;GO:0005743//mitochondrial inner membrane;GO:0016020//membrane;GO:0016021//integral component of membrane;GO:0019866//organelle inner membrane;GO:0031090//organelle membrane;GO:0031224//intrinsic component of memb…	GO:0003674//molecular_function;GO:0003824//catalytic activity;GO:0004129//cytochrome-c oxidase activity;GO:0005215//transporter activity;GO:0005488//binding;GO:0008324//cation transmembrane transporter activity;GO:0009055//electron transfer activity;GO:0015002//obsolete heme-copper terminal oxidase activity;GO:0015075//ion transmembrane transporter activity;GO:0015078//proton transmembrane transp…	ko00860(Porphyrin metabolism);ko00190(Oxidative phosphorylation)
H6S33_000069	10210	334.304	4522	142.374	3149	114.963	4788	140.861	8965	271.522	9529	270.376	NW_025408616.1	296615	298710	+	1827	H6S33_000069	-	K03305	3QJX1	P	sp|Q9P380|PTR2_SCHPO Probable peptide transporter ptr2 OS=Schizosaccharomyces pombe (strain 972 / ATCC 24843) OX=284812 GN=ptr2 PE=1 SV=1	XP_044699628.1 uncharacterized protein H6S33_000069 [Morchella sextelata]	-	-	-	-
H6S33_000070	283	12.0066	302	12.3204	265	12.5358	328	12.5035	290	11.3808	288	10.5885	NW_025408616.1	299312	300793	-	1410	H6S33_000070	-	-	3MSMA	H	sp|Q5XI79|NDUF7_RAT Protein arginine methyltransferase NDUFAF7, mitochondrial OS=Rattus norvegicus OX=10116 GN=Ndufaf7 PE=2 SV=1	XP_044699629.1 uncharacterized protein H6S33_000070 [Morchella sextelata]	-	-	-	-
H6S33_000071	19	3.50803	7	1.24277	6	1.23518	17	2.8202	12	2.04941	4	0.639991	NW_025408616.1	304453	304966	-	324	H6S33_000071	-	-	-	-	-	XP_044699630.1 uncharacterized protein H6S33_000071 [Morchella sextelata]	-	-	-	-
H6S33_000072	32	3.30617	28	2.78174	16	1.84317	24	2.22797	8	0.764548	23	2.05925	NW_025408616.1	309917	310545	-	579	H6S33_000072	-	-	4KECU	C	sp|C7ZBE5|SAN2_FUSV7 Aldo-keto reductase NECHADRAFT_45914 OS=Fusarium vanettenii (strain ATCC MYA-4622 / CBS 123669 / FGSC 9596 / NRRL 45880 / 77-13-4) OX=660122 GN=NECHADRAFT_45914 PE=3 SV=1	XP_044699631.1 uncharacterized protein H6S33_000072 [Morchella sextelata]	-	-	-	-
H6S33_000073	17	2.20121	15	1.86761	7	1.0106	30	3.49024	19	2.27565	20	2.24413	NW_025408616.1	310585	311301	-	462	H6S33_000073	-	-	3FQ22	C	sp|C7ZBE5|SAN2_FUSV7 Aldo-keto reductase NECHADRAFT_45914 OS=Fusarium vanettenii (strain ATCC MYA-4622 / CBS 123669 / FGSC 9596 / NRRL 45880 / 77-13-4) OX=660122 GN=NECHADRAFT_45914 PE=3 SV=1	XP_044699632.1 uncharacterized protein H6S33_000073 [Morchella sextelata]	-	-	-	-
H6S33_000074	161	6.19768	101	3.73859	48	2.06022	85	2.93998	103	3.66758	120	4.00303	NW_025408616.1	313116	315067	-	1554	H6S33_000074	-	-	20ZAP	E	sp|O60113|YG64_SCHPO Uncharacterized amino-acid permease C15C4.04c OS=Schizosaccharomyces pombe (strain 972 / ATCC 24843) OX=284812 GN=SPBC15C4.04c PE=3 SV=1	XP_044699633.1 uncharacterized protein H6S33_000074 [Morchella sextelata]	-	-	-	-
H6S33_000075	1006	81.8776	998	78.1053	569	51.6356	1173	85.7801	659	49.6125	573	40.4135	NW_025408616.1	315757	316574	+	735	H6S33_000075	-	-	3QW20	S	-	XP_044699634.1 uncharacterized protein H6S33_000075 [Morchella sextelata]	-	-	-	-
H6S33_000076	777	33.9773	874	36.7504	655	31.9359	1124	44.1628	661	26.7367	734	27.8144	NW_025408616.1	318121	319691	+	1368	H6S33_000076	GO:0000166;GO:0003674;GO:0003824;GO:0004672;GO:0004674;GO:0004693;GO:0005488;GO:0005524;GO:0006355;GO:0006357;GO:0006464;GO:0006468;GO:0006793;GO:0006796;GO:0006807;GO:0007346;GO:0008144;GO:0008150;GO:0008152;GO:0009889;GO:0009987;GO:0010468;GO:0010556;GO:0016301;GO:0016310;GO:0016740;GO:0016772;GO:0016773;GO:0017076;GO:0019219;GO:0019222;GO:0019538;GO:0023052;GO:0030554;GO:0031323;GO:0031326;GO:…	K08818	3QN89	T	sp|O60145|PPK23_SCHPO Serine/threonine-protein kinase ppk23 OS=Schizosaccharomyces pombe (strain 972 / ATCC 24843) OX=284812 GN=ppk23 PE=3 SV=1	XP_044699635.1 uncharacterized protein H6S33_000076 [Morchella sextelata]	GO:0006355//regulation of transcription, DNA-templated;GO:0006357//regulation of transcription by RNA polymerase II;GO:0006464//cellular protein modification process;GO:0006468//protein phosphorylation;GO:0006793//phosphorus metabolic process;GO:0006796//phosphate-containing compound metabolic process;GO:0006807//nitrogen compound metabolic process;GO:0007346//regulation of mitotic cell cycle;GO:…	-	GO:0000166//nucleotide binding;GO:0003674//molecular_function;GO:0003824//catalytic activity;GO:0004672//protein kinase activity;GO:0004674//protein serine/threonine kinase activity;GO:0004693//cyclin-dependent protein serine/threonine kinase activity;GO:0005488//binding;GO:0005524//ATP binding;GO:0008144//obsolete drug binding;GO:0016301//kinase activity;GO:0016740//transferase activity;GO:00167…	-
H6S33_000077	4	0.546311	139	18.2548	83	12.6394	15	1.84074	5	0.631668	6	0.710127	NW_025408616.1	323211	323800	+	438	H6S33_000077	-	-	-	-	-	XP_044699636.1 uncharacterized protein H6S33_000077 [Morchella sextelata]	-	-	-	-
H6S33_000078	2843	81.1022	3576	98.0926	2146	68.2583	3074	78.7919	1930	50.9275	1850	45.7333	NW_025408616.1	324818	327084	+	2097	H6S33_000078	-	-	3QRHY	U	sp|O94388|VPS92_SCHPO Vacuolar protein sorting-associated protein 9b OS=Schizosaccharomyces pombe (strain 972 / ATCC 24843) OX=284812 GN=vps902 PE=1 SV=1	XP_044699637.1 uncharacterized protein H6S33_000078 [Morchella sextelata]	-	-	-	-
H6S33_000079	383	34.5573	122	10.5848	80	8.04823	405	32.8335	232	19.3628	216	16.8888	NW_025408616.1	328694	329500	-	663	H6S33_000079	-	K19356	3H3V7	O	sp|B0Y9G4|EGLD_ASPFC Probable endo-beta-1,4-glucanase D OS=Neosartorya fumigata (strain CEA10 / CBS 144.89 / FGSC A1163) OX=451804 GN=eglD PE=3 SV=1	XP_044699638.1 uncharacterized protein H6S33_000079 [Morchella sextelata]	-	-	-	-
H6S33_000080	1370	92.6044	1877	122	2382	179.524	914	55.511	1442	90.1602	1176	68.8848	NW_025408616.1	331316	332463	-	885	H6S33_000080	-	-	-	-	-	XP_044699639.1 uncharacterized protein H6S33_000080 [Morchella sextelata]	-	-	-	-
H6S33_000081	572	27.5504	855	39.5988	988	53.059	673	29.1252	812	36.1766	814	33.9752	NW_025408616.1	337009	338317	+	1242	H6S33_000081	-	-	3QS0Z	-	-	XP_044699640.1 uncharacterized protein H6S33_000081 [Morchella sextelata]	-	-	-	-
H6S33_000082	552	82.76	472	68.0466	532	88.933	422	56.848	563	78.078	675	87.698	NW_025408616.1	339120	339701	+	399	H6S33_000082	-	-	3SD0Y	-	-	XP_044699641.1 uncharacterized protein H6S33_000082 [Morchella sextelata]	-	-	-	-
H6S33_000083	1327	54.7844	1431	56.8079	904	41.6125	516	19.1407	1245	47.5438	1637	58.5652	NW_025408616.1	341588	343036	+	1449	H6S33_000083	-	-	3A6AY	-	-	XP_044699642.1 uncharacterized protein H6S33_000083 [Morchella sextelata]	-	-	-	-
H6S33_000084	557	60.3629	572	59.6066	397	47.9706	743	72.3479	583	58.4417	548	51.4636	NW_025408616.1	346220	346825	+	552	H6S33_000084	-	-	3MF4Y	-	-	XP_044699643.1 uncharacterized protein H6S33_000084 [Morchella sextelata]	-	-	-	-
H6S33_000085	1068	51.8158	1073	50.058	749	40.5175	920	40.1052	793	35.588	708	29.7666	NW_025408616.1	347583	348935	+	1233	H6S33_000085	-	K07513	3QJC7	I	sp|P07871|THIKB_RAT 3-ketoacyl-CoA thiolase B, peroxisomal OS=Rattus norvegicus OX=10116 GN=Acaa1b PE=1 SV=2	XP_044699644.1 uncharacterized protein H6S33_000085 [Morchella sextelata]	-	-	-	ko04146(Peroxisome);ko01040(Biosynthesis of unsaturated fatty acids);ko00592(alpha-Linolenic acid metabolism);ko00280(Valine, leucine and isoleucine degradation);ko00071(Fatty acid degradation)
H6S33_000086	5683	302.997	6336	324.833	4232	251.58	8734	418.404	4895	241.409	4763	220.063	NW_025408616.1	350575	351943	+	1122	H6S33_000086	GO:0003674;GO:0003824;GO:0003849;GO:0005575;GO:0005622;GO:0005623;GO:0005634;GO:0005737;GO:0006082;GO:0006520;GO:0006725;GO:0006807;GO:0008150;GO:0008152;GO:0008652;GO:0009058;GO:0009072;GO:0009073;GO:0009423;GO:0009987;GO:0016053;GO:0016740;GO:0016765;GO:0019438;GO:0019752;GO:0043226;GO:0043227;GO:0043229;GO:0043231;GO:0043436;GO:0043648;GO:0043650;GO:0044237;GO:0044238;GO:0044249;GO:0044281;GO:…	K01626	3QKFF	E	sp|P79023|AROG_CANAL Phospho-2-dehydro-3-deoxyheptonate aldolase, tyrosine-inhibited OS=Candida albicans (strain SC5314 / ATCC MYA-2876) OX=237561 GN=ARO4 PE=3 SV=1	XP_044699645.1 uncharacterized protein H6S33_000086 [Morchella sextelata]	GO:0006082//organic acid metabolic process;GO:0006520//cellular amino acid metabolic process;GO:0006725//cellular aromatic compound metabolic process;GO:0006807//nitrogen compound metabolic process;GO:0008150//biological_process;GO:0008152//metabolic process;GO:0008652//cellular amino acid biosynthetic process;GO:0009058//biosynthetic process;GO:0009072//aromatic amino acid family metabolic proce…	GO:0005575//cellular_component;GO:0005622//intracellular anatomical structure;GO:0005623//obsolete cell;GO:0005634//nucleus;GO:0005737//cytoplasm;GO:0043226//organelle;GO:0043227//membrane-bounded organelle;GO:0043229//intracellular organelle;GO:0043231//intracellular membrane-bounded organelle;GO:0044424//obsolete intracellular part;GO:0044464//obsolete cell part;	GO:0003674//molecular_function;GO:0003824//catalytic activity;GO:0003849//3-deoxy-7-phosphoheptulonate synthase activity;GO:0016740//transferase activity;GO:0016765//transferase activity, transferring alkyl or aryl (other than methyl) groups;	ko00400(Phenylalanine, tyrosine and tryptophan biosynthesis)
H6S33_000087	1404	37.68	1257	32.4386	1049	31.3899	2221	53.5568	2324	57.6925	3462	80.5149	NW_025408616.1	354539	356829	+	2229	H6S33_000087	-	-	3QKCW	O	sp|Q19584|UFD1_CAEEL Ubiquitin fusion degradation protein 1 homolog OS=Caenorhabditis elegans OX=6239 GN=ufd-1 PE=1 SV=1	XP_044699646.1 uncharacterized protein H6S33_000087 [Morchella sextelata]	-	-	-	-
H6S33_000088	3925	112.613	3852	106.272	2688	85.9899	4316	111.263	3520	93.4178	4223	104.996	NW_025408616.1	358476	360984	-	2085	H6S33_000088	GO:0003674;GO:0003824;GO:0005575;GO:0005622;GO:0005623;GO:0005737;GO:0006464;GO:0006807;GO:0006950;GO:0007154;GO:0008150;GO:0008152;GO:0009267;GO:0009605;GO:0009987;GO:0009991;GO:0016740;GO:0019538;GO:0019787;GO:0031667;GO:0031668;GO:0031669;GO:0033554;GO:0036211;GO:0042149;GO:0042594;GO:0043170;GO:0043412;GO:0044237;GO:0044238;GO:0044260;GO:0044267;GO:0044424;GO:0044464;GO:0050896;GO:0051716;GO:…	-	3QRP4	S	sp|Q5BDG0|SIP5_EMENI Protein sip5 OS=Emericella nidulans (strain FGSC A4 / ATCC 38163 / CBS 112.46 / NRRL 194 / M139) OX=227321 GN=sip5 PE=3 SV=1	XP_044699647.1 uncharacterized protein H6S33_000088 [Morchella sextelata]	GO:0006464//cellular protein modification process;GO:0006807//nitrogen compound metabolic process;GO:0006950//response to stress;GO:0007154//cell communication;GO:0008150//biological_process;GO:0008152//metabolic process;GO:0009267//cellular response to starvation;GO:0009605//response to external stimulus;GO:0009987//cellular process;GO:0009991//response to extracellular stimulus;GO:0019538//prot…	GO:0005575//cellular_component;GO:0005622//intracellular anatomical structure;GO:0005623//obsolete cell;GO:0005737//cytoplasm;GO:0044424//obsolete intracellular part;GO:0044464//obsolete cell part;	GO:0003674//molecular_function;GO:0003824//catalytic activity;GO:0016740//transferase activity;GO:0019787//ubiquitin-like protein transferase activity;GO:0061659//ubiquitin-like protein ligase activity;GO:0140096//catalytic activity, acting on a protein;	-
H6S33_000089	137	35.0235	434	106.687	1131	322.382	63	14.4711	256	60.5365	168	37.218	NW_025408616.1	362841	363074	-	234	H6S33_000089	-	-	3U366	-	-	XP_044699648.1 uncharacterized protein H6S33_000089 [Morchella sextelata]	-	-	-	-
H6S33_000090	15242	1048.04	7528	497.734	12171	933.106	16899	1044.04	18973	1206.73	24791	1477.18	NW_025408616.1	363787	364719	-	870	H6S33_000090	GO:0003674;GO:0003676;GO:0003723;GO:0005488;GO:0097159;GO:1901363	-	3QS2M	A	sp|P87216|VIPI_SCHPO Protein vip1 OS=Schizosaccharomyces pombe (strain 972 / ATCC 24843) OX=284812 GN=vip1 PE=1 SV=1	XP_044699649.1 uncharacterized protein H6S33_000090 [Morchella sextelata]	-	-	GO:0003674//molecular_function;GO:0003676//nucleic acid binding;GO:0003723//RNA binding;GO:0005488//binding;GO:0097159//organic cyclic compound binding;GO:1901363//heterocyclic compound binding;	-
H6S33_000091	1922	178.258	1473	131.365	1382	142.913	5748	478.997	1673	143.526	2249	180.754	NW_025408616.1	365992	367066	-	645	H6S33_000091	GO:0002181;GO:0003674;GO:0003676;GO:0003723;GO:0003735;GO:0005198;GO:0005488;GO:0005575;GO:0005622;GO:0005623;GO:0005737;GO:0005829;GO:0005840;GO:0006412;GO:0006518;GO:0006807;GO:0006914;GO:0008150;GO:0008152;GO:0009056;GO:0009058;GO:0009059;GO:0009986;GO:0009987;GO:0010467;GO:0015934;GO:0016236;GO:0019538;GO:0022625;GO:0022626;GO:0032991;GO:0034641;GO:0034645;GO:0043043;GO:0043170;GO:0043226;GO:…	K02873	3QPWZ	J	sp|Q90Z10|RL13_DANRE 60S ribosomal protein L13 OS=Danio rerio OX=7955 GN=rpl13 PE=2 SV=3	XP_044699650.1 uncharacterized protein H6S33_000091 [Morchella sextelata]	GO:0002181//cytoplasmic translation;GO:0006412//translation;GO:0006518//peptide metabolic process;GO:0006807//nitrogen compound metabolic process;GO:0006914//autophagy;GO:0008150//biological_process;GO:0008152//metabolic process;GO:0009056//catabolic process;GO:0009058//biosynthetic process;GO:0009059//macromolecule biosynthetic process;GO:0009987//cellular process;GO:0010467//gene expression;GO:…	GO:0005575//cellular_component;GO:0005622//intracellular anatomical structure;GO:0005623//obsolete cell;GO:0005737//cytoplasm;GO:0005829//cytosol;GO:0005840//ribosome;GO:0009986//cell surface;GO:0015934//large ribosomal subunit;GO:0022625//cytosolic large ribosomal subunit;GO:0022626//cytosolic ribosome;GO:0032991//protein-containing complex;GO:0043226//organelle;GO:0043228//non-membrane-bounded …	GO:0003674//molecular_function;GO:0003676//nucleic acid binding;GO:0003723//RNA binding;GO:0003735//structural constituent of ribosome;GO:0005198//structural molecule activity;GO:0005488//binding;GO:0097159//organic cyclic compound binding;GO:1901363//heterocyclic compound binding;	ko03010(Ribosome)
H6S33_000092	668	16.7339	570	13.7302	333	9.30109	456	10.2638	644	14.9226	741	16.0858	NW_025408616.1	369209	371771	-	2388	H6S33_000092	-	K08794	3QU60	D	sp|Q09170|CDS1_SCHPO Serine/threonine-protein kinase cds1 OS=Schizosaccharomyces pombe (strain 972 / ATCC 24843) OX=284812 GN=cds1 PE=1 SV=2	XP_044699651.1 uncharacterized protein H6S33_000092 [Morchella sextelata]	-	-	-	-
H6S33_000093	755	60.2199	673	51.6168	548	48.7353	1119	80.1945	751	55.4079	834	57.6453	NW_025408616.1	373164	374152	-	750	H6S33_000093	-	-	3QVNM	S	-	XP_044699652.1 uncharacterized protein H6S33_000093 [Morchella sextelata]	-	-	-	-
H6S33_000094	617	54.6809	622	53.0059	519	51.2847	625	49.7682	717	58.7771	631	48.4601	NW_025408616.1	374803	375818	+	675	H6S33_000094	-	-	3QXNQ	S	-	XP_044699653.1 uncharacterized protein H6S33_000094 [Morchella sextelata]	-	-	-	-
H6S33_000095	455	27.6612	488	28.5274	438	29.6895	750	40.9678	456	25.6426	469	24.708	NW_025408616.1	376221	377363	+	984	H6S33_000095	-	-	20XVT	S	-	XP_044699654.1 uncharacterized protein H6S33_000095 [Morchella sextelata]	-	-	-	-
H6S33_000096	187	9.56115	86	4.22814	138	7.86715	182	8.36106	110	5.20235	98	4.34209	NW_025408616.1	377780	379509	-	1170	H6S33_000096	-	K11517	3MICV	C	sp|Q9LRR9|GLO1_ARATH (S)-2-hydroxy-acid oxidase GLO1 OS=Arabidopsis thaliana OX=3702 GN=GLO1 PE=1 SV=1	XP_044699655.1 uncharacterized protein H6S33_000096 [Morchella sextelata]	-	-	-	ko04146(Peroxisome);ko00630(Glyoxylate and dicarboxylate metabolism)
H6S33_000097	148	8.17499	168	8.92315	148	9.11501	171	8.48679	91	4.6495	105	5.02597	NW_025408616.1	386742	387824	-	1083	H6S33_000097	-	-	3QRIX	G	sp|P27050|CHID_BACCI Chitinase D OS=Bacillus circulans OX=1397 GN=chiD PE=1 SV=4	XP_044699656.1 uncharacterized protein H6S33_000097 [Morchella sextelata]	-	-	-	-
H6S33_000098	2258	91.3293	1819	70.746	1383	62.3703	2664	96.8149	1968	73.6292	2428	85.102	NW_025408616.1	389659	391218	+	1479	H6S33_000098	GO:0005575;GO:0005622;GO:0005623;GO:0005737;GO:0005777;GO:0005778;GO:0005779;GO:0005783;GO:0005933;GO:0006996;GO:0007031;GO:0008150;GO:0009987;GO:0012505;GO:0016020;GO:0016021;GO:0016043;GO:0031090;GO:0031224;GO:0031231;GO:0031300;GO:0031301;GO:0031903;GO:0032581;GO:0042579;GO:0043226;GO:0043227;GO:0043229;GO:0043231;GO:0044422;GO:0044424;GO:0044425;GO:0044438;GO:0044439;GO:0044444;GO:0044446;GO:…	-	3QJFI	S	sp|Q06169|PEX30_YEAST Peroxisomal membrane protein PEX30 OS=Saccharomyces cerevisiae (strain ATCC 204508 / S288c) OX=559292 GN=PEX30 PE=1 SV=1	XP_044699657.1 uncharacterized protein H6S33_000098 [Morchella sextelata]	GO:0006996//organelle organization;GO:0007031//peroxisome organization;GO:0008150//biological_process;GO:0009987//cellular process;GO:0016043//cellular component organization;GO:0032581//ER-dependent peroxisome organization;GO:0071840//cellular component organization or biogenesis;	GO:0005575//cellular_component;GO:0005622//intracellular anatomical structure;GO:0005623//obsolete cell;GO:0005737//cytoplasm;GO:0005777//peroxisome;GO:0005778//peroxisomal membrane;GO:0005779//integral component of peroxisomal membrane;GO:0005783//endoplasmic reticulum;GO:0005933//cellular bud;GO:0012505//endomembrane system;GO:0016020//membrane;GO:0016021//integral component of membrane;GO:0031…	-	-
H6S33_000099	412	25.5932	259	15.4707	170	11.7746	445	24.8376	433	24.8802	291	15.6648	NW_025408616.1	396746	397850	-	963	H6S33_000099	-	-	3MTSJ	I	-	XP_044699658.1 uncharacterized protein H6S33_000099 [Morchella sextelata]	-	-	-	-
H6S33_000100	823	18.034	1450	30.5522	1593	38.9204	712	14.0182	766	15.526	824	15.6467	NW_025408616.1	399273	402199	-	2730	H6S33_000100	GO:0003674;GO:0005215;GO:0005310;GO:0005342;GO:0005575;GO:0005622;GO:0005623;GO:0005737;GO:0005773;GO:0005774;GO:0006810;GO:0006811;GO:0006820;GO:0006835;GO:0008150;GO:0008509;GO:0008514;GO:0015075;GO:0015140;GO:0015318;GO:0015556;GO:0015711;GO:0015740;GO:0015743;GO:0015849;GO:0016020;GO:0016021;GO:0022857;GO:0031090;GO:0031224;GO:0034220;GO:0043226;GO:0043227;GO:0043229;GO:0043231;GO:0044422;GO:…	-	KOG4711	E	sp|Q10495|YDG8_SCHPO Uncharacterized protein C26F1.08c OS=Schizosaccharomyces pombe (strain 972 / ATCC 24843) OX=284812 GN=SPAC26F1.08c PE=4 SV=1	XP_044699659.1 uncharacterized protein H6S33_000100 [Morchella sextelata]	GO:0006810//transport;GO:0006811//ion transport;GO:0006820//anion transport;GO:0006835//dicarboxylic acid transport;GO:0008150//biological_process;GO:0015711//organic anion transport;GO:0015740//C4-dicarboxylate transport;GO:0015743//malate transport;GO:0015849//organic acid transport;GO:0034220//ion transmembrane transport;GO:0046942//carboxylic acid transport;GO:0051179//localization;GO:0051234…	GO:0005575//cellular_component;GO:0005622//intracellular anatomical structure;GO:0005623//obsolete cell;GO:0005737//cytoplasm;GO:0005773//vacuole;GO:0005774//vacuolar membrane;GO:0016020//membrane;GO:0016021//integral component of membrane;GO:0031090//organelle membrane;GO:0031224//intrinsic component of membrane;GO:0043226//organelle;GO:0043227//membrane-bounded organelle;GO:0043229//intracellul…	GO:0003674//molecular_function;GO:0005215//transporter activity;GO:0005310//dicarboxylic acid transmembrane transporter activity;GO:0005342//organic acid transmembrane transporter activity;GO:0008509//anion transmembrane transporter activity;GO:0008514//organic anion transmembrane transporter activity;GO:0015075//ion transmembrane transporter activity;GO:0015140//malate transmembrane transporter …	-
H6S33_000101	31	2.59727	24	1.93353	25	2.33542	53	3.98982	22	1.70497	23	1.66989	NW_025408616.1	404108	406431	+	714	H6S33_000101	-	-	-	-	-	XP_044699660.1 uncharacterized protein H6S33_000101 [Morchella sextelata]	-	-	-	-
H6S33_000102	3541	76.0871	3054	63.1011	2979	71.3716	7242	139.819	9726	193.312	11390	212.087	NW_025408616.1	409821	412953	-	2784	H6S33_000102	-	-	-	-	-	XP_044699661.1 uncharacterized protein H6S33_000102 [Morchella sextelata]	-	-	-	-
H6S33_000103	20	3.98807	45	8.62836	25	5.55831	34	6.09163	46	8.48457	29	5.01113	NW_025408616.1	413476	413775	+	300	H6S33_000103	-	-	-	-	-	XP_044699662.1 uncharacterized protein H6S33_000103 [Morchella sextelata]	-	-	-	-
H6S33_000104	149	5.16715	355	11.8379	279	10.788	546	17.0129	194	6.22308	309	9.28599	NW_025408616.1	422862	424586	-	1725	H6S33_000104	-	-	-	-	-	XP_044699663.1 uncharacterized protein H6S33_000104 [Morchella sextelata]	-	-	-	-
H6S33_000105	177	13.1696	154	11.018	123	10.2041	238	15.911	225	15.4853	226	14.5717	NW_025408616.1	426219	427123	-	804	H6S33_000105	-	-	20EC6	S	-	XP_044699664.1 uncharacterized protein H6S33_000105 [Morchella sextelata]	-	-	-	-
H6S33_000106	1897	96.7439	2340	114.751	2162	122.937	1485	68.0463	1777	83.8267	1831	80.9188	NW_025408616.1	428992	430221	-	1173	H6S33_000106	GO:0005575;GO:0005622;GO:0005623;GO:0005737;GO:0005783;GO:0012505;GO:0043226;GO:0043227;GO:0043229;GO:0043231;GO:0044424;GO:0044444;GO:0044464	-	3QM85	O	sp|Q4R942|QPCTL_MACFA Glutaminyl-peptide cyclotransferase-like protein OS=Macaca fascicularis OX=9541 GN=QPCTL PE=2 SV=1	XP_044699665.1 uncharacterized protein H6S33_000106 [Morchella sextelata]	-	GO:0005575//cellular_component;GO:0005622//intracellular anatomical structure;GO:0005623//obsolete cell;GO:0005737//cytoplasm;GO:0005783//endoplasmic reticulum;GO:0012505//endomembrane system;GO:0043226//organelle;GO:0043227//membrane-bounded organelle;GO:0043229//intracellular organelle;GO:0043231//intracellular membrane-bounded organelle;GO:0044424//obsolete intracellular part;GO:0044444//obsol…	-	-
H6S33_000107	752	40.7477	954	49.7069	899	54.3144	1041	50.6825	1009	50.5726	850	39.9125	NW_025408616.1	431194	432604	-	1104	H6S33_000107	GO:0000166;GO:0001882;GO:0001883;GO:0002181;GO:0003674;GO:0005488;GO:0005515;GO:0005525;GO:0005575;GO:0005622;GO:0005623;GO:0005737;GO:0006412;GO:0006518;GO:0006807;GO:0008150;GO:0008152;GO:0009058;GO:0009059;GO:0009987;GO:0010467;GO:0010646;GO:0010647;GO:0017076;GO:0019001;GO:0019538;GO:0032101;GO:0032103;GO:0032104;GO:0032106;GO:0032107;GO:0032109;GO:0032549;GO:0032550;GO:0032553;GO:0032555;GO:…	K06944	3QKPI	T	sp|P53295|RBG2_YEAST Ribosome-interacting GTPase 2 OS=Saccharomyces cerevisiae (strain ATCC 204508 / S288c) OX=559292 GN=RBG2 PE=1 SV=1	XP_044699666.1 uncharacterized protein H6S33_000107 [Morchella sextelata]	GO:0002181//cytoplasmic translation;GO:0006412//translation;GO:0006518//peptide metabolic process;GO:0006807//nitrogen compound metabolic process;GO:0008150//biological_process;GO:0008152//metabolic process;GO:0009058//biosynthetic process;GO:0009059//macromolecule biosynthetic process;GO:0009987//cellular process;GO:0010467//gene expression;GO:0010646//regulation of cell communication;GO:0010647…	GO:0005575//cellular_component;GO:0005622//intracellular anatomical structure;GO:0005623//obsolete cell;GO:0005737//cytoplasm;GO:0044424//obsolete intracellular part;GO:0044464//obsolete cell part;	GO:0000166//nucleotide binding;GO:0001882//nucleoside binding;GO:0001883//purine nucleoside binding;GO:0003674//molecular_function;GO:0005488//binding;GO:0005515//protein binding;GO:0005525//GTP binding;GO:0017076//purine nucleotide binding;GO:0019001//guanyl nucleotide binding;GO:0032549//ribonucleoside binding;GO:0032550//purine ribonucleoside binding;GO:0032553//ribonucleotide binding;GO:00325…	-
H6S33_000108	889	132.291	794	113.614	732	121.453	1718	229.706	1033	142.189	962	124.053	NW_025408616.1	433941	434540	-	402	H6S33_000108	GO:0003674;GO:0005488;GO:0005515;GO:0005575;GO:0005622;GO:0005623;GO:0005737;GO:0006355;GO:0006357;GO:0006457;GO:0006508;GO:0006511;GO:0006515;GO:0006807;GO:0006950;GO:0007021;GO:0008092;GO:0008150;GO:0008152;GO:0009056;GO:0009057;GO:0009889;GO:0009891;GO:0009893;GO:0009987;GO:0010033;GO:0010468;GO:0010498;GO:0010556;GO:0010557;GO:0010604;GO:0010628;GO:0015631;GO:0016043;GO:0016272;GO:0019219;GO:…	K09550	3QWGT	O	sp|Q2TBR6|PFD4_BOVIN Prefoldin subunit 4 OS=Bos taurus OX=9913 GN=PFDN4 PE=2 SV=1	XP_044699667.1 uncharacterized protein H6S33_000108 [Morchella sextelata]	GO:0006355//regulation of transcription, DNA-templated;GO:0006357//regulation of transcription by RNA polymerase II;GO:0006457//protein folding;GO:0006508//proteolysis;GO:0006511//ubiquitin-dependent protein catabolic process;GO:0006515//protein quality control for misfolded or incompletely synthesized proteins;GO:0006807//nitrogen compound metabolic process;GO:0006950//response to stress;GO:0007…	GO:0005575//cellular_component;GO:0005622//intracellular anatomical structure;GO:0005623//obsolete cell;GO:0005737//cytoplasm;GO:0016272//prefoldin complex;GO:0032991//protein-containing complex;GO:0044424//obsolete intracellular part;GO:0044464//obsolete cell part;	GO:0003674//molecular_function;GO:0005488//binding;GO:0005515//protein binding;GO:0008092//cytoskeletal protein binding;GO:0015631//tubulin binding;GO:0051087//chaperone binding;	-
H6S33_000109	9717	512.594	6039	306.33	5316	312.677	3482	165.041	7099	346.399	10325	471.994	NW_025408616.1	436541	437887	-	1134	H6S33_000109	GO:0000170;GO:0003674;GO:0003824;GO:0005575;GO:0005622;GO:0005623;GO:0005737;GO:0005783;GO:0005789;GO:0006082;GO:0006629;GO:0006631;GO:0006643;GO:0006644;GO:0006664;GO:0006665;GO:0006673;GO:0006675;GO:0006687;GO:0006793;GO:0006796;GO:0006807;GO:0008150;GO:0008152;GO:0008610;GO:0009058;GO:0009987;GO:0012505;GO:0016020;GO:0016021;GO:0016491;GO:0019637;GO:0019752;GO:0030148;GO:0031224;GO:0031984;GO:…	K19703	3QPMY	I	sp|Q03529|SCS7_YEAST Ceramide very long chain fatty acid hydroxylase SCS7 OS=Saccharomyces cerevisiae (strain ATCC 204508 / S288c) OX=559292 GN=SCS7 PE=1 SV=1	XP_044699668.1 uncharacterized protein H6S33_000109 [Morchella sextelata]	GO:0006082//organic acid metabolic process;GO:0006629//lipid metabolic process;GO:0006631//fatty acid metabolic process;GO:0006643//membrane lipid metabolic process;GO:0006644//phospholipid metabolic process;GO:0006664//glycolipid metabolic process;GO:0006665//sphingolipid metabolic process;GO:0006673//inositol phosphoceramide metabolic process;GO:0006675//mannosyl-inositol phosphorylceramide met…	GO:0005575//cellular_component;GO:0005622//intracellular anatomical structure;GO:0005623//obsolete cell;GO:0005737//cytoplasm;GO:0005783//endoplasmic reticulum;GO:0005789//endoplasmic reticulum membrane;GO:0012505//endomembrane system;GO:0016020//membrane;GO:0016021//integral component of membrane;GO:0031224//intrinsic component of membrane;GO:0031984//organelle subcompartment;GO:0042175//nuclear…	GO:0000170//sphingosine hydroxylase activity;GO:0003674//molecular_function;GO:0003824//catalytic activity;GO:0016491//oxidoreductase activity;GO:0080132//fatty acid alpha-hydroxylase activity;	-
H6S33_000110	703	14.9128	669	13.6463	386	9.12982	426	8.11963	308	6.04359	314	5.77218	NW_025408616.1	439364	442415	+	2820	H6S33_000110	-	K15339	3QQ64	L	sp|Q0CBS0|FEN1_ASPTN Flap endonuclease 1 OS=Aspergillus terreus (strain NIH 2624 / FGSC A1156) OX=341663 GN=fen1 PE=3 SV=2	XP_044699669.1 uncharacterized protein H6S33_000110 [Morchella sextelata]	-	-	-	-
H6S33_000111	170	33.8986	132	25.3099	116	25.7906	210	37.6248	134	24.7159	134	23.1549	NW_025408616.1	443933	444232	-	300	H6S33_000111	GO:0005575;GO:0005622;GO:0005623;GO:0005737;GO:0005783;GO:0005789;GO:0008150;GO:0009987;GO:0012505;GO:0016020;GO:0016021;GO:0016043;GO:0022607;GO:0030176;GO:0031224;GO:0031227;GO:0031984;GO:0034622;GO:0042175;GO:0043226;GO:0043227;GO:0043229;GO:0043231;GO:0043933;GO:0044085;GO:0044422;GO:0044424;GO:0044425;GO:0044432;GO:0044444;GO:0044446;GO:0044464;GO:0065003;GO:0070070;GO:0070071;GO:0070072;GO:…	K11866	41NQC	S	sp|Q03880|PKR1_YEAST V-type ATPase assembly factor PKR1 OS=Saccharomyces cerevisiae (strain ATCC 204508 / S288c) OX=559292 GN=PKR1 PE=1 SV=1	XP_044699670.1 uncharacterized protein H6S33_000111 [Morchella sextelata]	GO:0008150//biological_process;GO:0009987//cellular process;GO:0016043//cellular component organization;GO:0022607//cellular component assembly;GO:0034622//cellular protein-containing complex assembly;GO:0043933//protein-containing complex subunit organization;GO:0044085//cellular component biogenesis;GO:0065003//protein-containing complex assembly;GO:0070070//proton-transporting V-type ATPase co…	GO:0005575//cellular_component;GO:0005622//intracellular anatomical structure;GO:0005623//obsolete cell;GO:0005737//cytoplasm;GO:0005783//endoplasmic reticulum;GO:0005789//endoplasmic reticulum membrane;GO:0012505//endomembrane system;GO:0016020//membrane;GO:0016021//integral component of membrane;GO:0030176//integral component of endoplasmic reticulum membrane;GO:0031224//intrinsic component of …	-	ko04144(Endocytosis)
H6S33_000112	262	23.4277	297	25.5369	251	25.0249	338	27.156	295	24.4	358	27.7406	NW_025408616.1	445599	446267	-	669	H6S33_000112	-	-	3QV1R	S	-	XP_044699671.1 uncharacterized protein H6S33_000112 [Morchella sextelata]	-	-	-	-
H6S33_000113	2386	75.7607	2485	75.8722	2247	79.5511	3751	107.014	2749	80.7397	2909	80.0427	NW_025408616.1	446977	449253	+	1884	H6S33_000113	GO:0001932;GO:0001933;GO:0003674;GO:0004857;GO:0004860;GO:0005575;GO:0005622;GO:0005623;GO:0005634;GO:0005730;GO:0005956;GO:0006355;GO:0006356;GO:0006359;GO:0006464;GO:0006468;GO:0006469;GO:0006793;GO:0006796;GO:0006807;GO:0006950;GO:0006974;GO:0007154;GO:0007165;GO:0008150;GO:0008152;GO:0009889;GO:0009892;GO:0009987;GO:0010468;GO:0010556;GO:0010563;GO:0010605;GO:0016310;GO:0018105;GO:0018107;GO:…	K03115	3QMMB	DKT	sp|Q8TG12|CSK2B_NEUCR Casein kinase II subunit beta-1 OS=Neurospora crassa (strain ATCC 24698 / 74-OR23-1A / CBS 708.71 / DSM 1257 / FGSC 987) OX=367110 GN=ckb-1 PE=2 SV=1	XP_044699672.1 uncharacterized protein H6S33_000113 [Morchella sextelata]	GO:0001932//regulation of protein phosphorylation;GO:0001933//negative regulation of protein phosphorylation;GO:0006355//regulation of transcription, DNA-templated;GO:0006356//regulation of transcription by RNA polymerase I;GO:0006359//regulation of transcription by RNA polymerase III;GO:0006464//cellular protein modification process;GO:0006468//protein phosphorylation;GO:0006469//negative regula…	GO:0005575//cellular_component;GO:0005622//intracellular anatomical structure;GO:0005623//obsolete cell;GO:0005634//nucleus;GO:0005730//nucleolus;GO:0005956//protein kinase CK2 complex;GO:0030684//preribosome;GO:0030686//90S preribosome;GO:0031974//membrane-enclosed lumen;GO:0031981//nuclear lumen;GO:0032991//protein-containing complex;GO:0034456//UTP-C complex;GO:0043226//organelle;GO:0043227//m…	GO:0003674//molecular_function;GO:0004857//enzyme inhibitor activity;GO:0004860//protein kinase inhibitor activity;GO:0019207//kinase regulator activity;GO:0019210//kinase inhibitor activity;GO:0019887//protein kinase regulator activity;GO:0030234//enzyme regulator activity;GO:0030291//protein serine/threonine kinase inhibitor activity;GO:0098772//molecular function regulator;	ko04139(Mitophagy - yeast);ko03008(Ribosome biogenesis in eukaryotes)
H6S33_000114	1198	40.5578	1421	46.2588	824	31.1039	1022	31.0878	773	24.2067	545	15.9889	NW_025408616.1	450828	452790	+	1767	H6S33_000114	-	-	3QJFU	S	-	XP_044699673.1 uncharacterized protein H6S33_000114 [Morchella sextelata]	-	-	-	-
H6S33_000115	2547	409.581	1704	263.49	1617	289.929	6509	940.475	2698	401.321	2776	386.844	NW_025408616.1	453387	454149	-	372	H6S33_000115	GO:0000463;GO:0000470;GO:0002181;GO:0003674;GO:0003676;GO:0003723;GO:0003729;GO:0003735;GO:0005198;GO:0005488;GO:0005575;GO:0005622;GO:0005623;GO:0005737;GO:0005829;GO:0005840;GO:0006139;GO:0006364;GO:0006396;GO:0006412;GO:0006518;GO:0006725;GO:0006807;GO:0008150;GO:0008152;GO:0009058;GO:0009059;GO:0009987;GO:0010467;GO:0015934;GO:0016070;GO:0016072;GO:0019538;GO:0022613;GO:0022625;GO:0022626;GO:…	K02918	3QV25	J	sp|Q6ZWV7|RL35_MOUSE 60S ribosomal protein L35 OS=Mus musculus OX=10090 GN=Rpl35 PE=1 SV=1	XP_044699674.1 uncharacterized protein H6S33_000115 [Morchella sextelata]	GO:0000463//maturation of LSU-rRNA from tricistronic rRNA transcript (SSU-rRNA, 5.8S rRNA, LSU-rRNA);GO:0000470//maturation of LSU-rRNA;GO:0002181//cytoplasmic translation;GO:0006139//nucleobase-containing compound metabolic process;GO:0006364//rRNA processing;GO:0006396//RNA processing;GO:0006412//translation;GO:0006518//peptide metabolic process;GO:0006725//cellular aromatic compound metabolic …	GO:0005575//cellular_component;GO:0005622//intracellular anatomical structure;GO:0005623//obsolete cell;GO:0005737//cytoplasm;GO:0005829//cytosol;GO:0005840//ribosome;GO:0015934//large ribosomal subunit;GO:0022625//cytosolic large ribosomal subunit;GO:0022626//cytosolic ribosome;GO:0030684//preribosome;GO:0030687//preribosome, large subunit precursor;GO:0032991//protein-containing complex;GO:0043…	GO:0003674//molecular_function;GO:0003676//nucleic acid binding;GO:0003723//RNA binding;GO:0003729//mRNA binding;GO:0003735//structural constituent of ribosome;GO:0005198//structural molecule activity;GO:0005488//binding;GO:0097159//organic cyclic compound binding;GO:1901363//heterocyclic compound binding;	ko03010(Ribosome)
H6S33_000116	375	33.532	303	26.0528	146	14.5563	290	23.2996	294	24.3172	207	16.04	NW_025408616.1	455629	456585	-	669	H6S33_000116	-	-	-	-	-	XP_044699675.1 uncharacterized protein H6S33_000116 [Morchella sextelata]	-	-	-	-
H6S33_000117	1908	66.5143	2448	82.06	2780	108.057	531	16.6323	1561	50.336	1870	56.4915	NW_025408616.1	458295	460755	+	1716	H6S33_000117	GO:0000322;GO:0000323;GO:0000324;GO:0000329;GO:0005575;GO:0005622;GO:0005623;GO:0005737;GO:0005773;GO:0005774;GO:0005783;GO:0005789;GO:0005886;GO:0005887;GO:0008150;GO:0012505;GO:0016020;GO:0016021;GO:0031090;GO:0031224;GO:0031226;GO:0031984;GO:0032879;GO:0034762;GO:0034764;GO:0034765;GO:0034767;GO:0042175;GO:0043226;GO:0043227;GO:0043229;GO:0043231;GO:0043269;GO:0043270;GO:0044422;GO:0044424;GO:…	K16261	3QJRA	E	sp|P38090|AGP2_YEAST General amino acid permease AGP2 OS=Saccharomyces cerevisiae (strain ATCC 204508 / S288c) OX=559292 GN=AGP2 PE=1 SV=1	XP_044699676.1 uncharacterized protein H6S33_000117 [Morchella sextelata]	GO:0008150//biological_process;GO:0032879//regulation of localization;GO:0034762//regulation of transmembrane transport;GO:0034764//positive regulation of transmembrane transport;GO:0034765//regulation of ion transmembrane transport;GO:0034767//positive regulation of ion transmembrane transport;GO:0043269//regulation of ion transport;GO:0043270//positive regulation of ion transport;GO:0048518//po…	GO:0000322//storage vacuole;GO:0000323//lytic vacuole;GO:0000324//fungal-type vacuole;GO:0000329//fungal-type vacuole membrane;GO:0005575//cellular_component;GO:0005622//intracellular anatomical structure;GO:0005623//obsolete cell;GO:0005737//cytoplasm;GO:0005773//vacuole;GO:0005774//vacuolar membrane;GO:0005783//endoplasmic reticulum;GO:0005789//endoplasmic reticulum membrane;GO:0005886//plasma …	-	-
H6S33_000118	904	44.7297	963	45.8181	671	37.0186	942	41.8794	826	37.8048	1062	45.5362	NW_025408616.1	461850	463435	-	1209	H6S33_000118	GO:0000462;GO:0003674;GO:0003724;GO:0003824;GO:0004004;GO:0004386;GO:0005575;GO:0005622;GO:0005623;GO:0005634;GO:0005681;GO:0005730;GO:0005737;GO:0006139;GO:0006364;GO:0006396;GO:0006725;GO:0006807;GO:0008026;GO:0008150;GO:0008152;GO:0008186;GO:0008380;GO:0009987;GO:0010467;GO:0010468;GO:0010501;GO:0016070;GO:0016072;GO:0016462;GO:0016787;GO:0016817;GO:0016818;GO:0016887;GO:0017111;GO:0019222;GO:…	K13025	3QKPE	A	sp|A4QU31|FAL1_MAGO7 ATP-dependent RNA helicase FAL1 OS=Magnaporthe oryzae (strain 70-15 / ATCC MYA-4617 / FGSC 8958) OX=242507 GN=FAL1 PE=3 SV=1	XP_044699677.1 uncharacterized protein H6S33_000118 [Morchella sextelata]	GO:0000462//maturation of SSU-rRNA from tricistronic rRNA transcript (SSU-rRNA, 5.8S rRNA, LSU-rRNA);GO:0006139//nucleobase-containing compound metabolic process;GO:0006364//rRNA processing;GO:0006396//RNA processing;GO:0006725//cellular aromatic compound metabolic process;GO:0006807//nitrogen compound metabolic process;GO:0008150//biological_process;GO:0008152//metabolic process;GO:0008380//RNA …	GO:0005575//cellular_component;GO:0005622//intracellular anatomical structure;GO:0005623//obsolete cell;GO:0005634//nucleus;GO:0005681//spliceosomal complex;GO:0005730//nucleolus;GO:0005737//cytoplasm;GO:0031974//membrane-enclosed lumen;GO:0031981//nuclear lumen;GO:0032991//protein-containing complex;GO:0043226//organelle;GO:0043227//membrane-bounded organelle;GO:0043228//non-membrane-bounded org…	GO:0003674//molecular_function;GO:0003724//RNA helicase activity;GO:0003824//catalytic activity;GO:0004386//helicase activity;GO:0008186//ATP-dependent activity, acting on RNA;GO:0016462//pyrophosphatase activity;GO:0016787//hydrolase activity;GO:0016817//hydrolase activity, acting on acid anhydrides;GO:0016818//hydrolase activity, acting on acid anhydrides, in phosphorus-containing anhydrides;GO…	ko03040(Spliceosome);ko03015(mRNA surveillance pathway);ko03013(Nucleocytoplasmic transport)
H6S33_000119	3099	198.698	3294	203.086	2154	153.988	3963	228.307	2590	153.607	2876	159.796	NW_025408616.1	463944	465041	+	933	H6S33_000119	GO:0000045;GO:0000151;GO:0000153;GO:0000422;GO:0003674;GO:0003824;GO:0005575;GO:0005622;GO:0005623;GO:0005737;GO:0005829;GO:0006464;GO:0006497;GO:0006501;GO:0006807;GO:0006914;GO:0006996;GO:0007005;GO:0007033;GO:0008104;GO:0008150;GO:0008152;GO:0009056;GO:0009058;GO:0009059;GO:0009987;GO:0016043;GO:0016236;GO:0016237;GO:0016740;GO:0018410;GO:0019538;GO:0019776;GO:0022411;GO:0022607;GO:0032258;GO:…	K08343	3QKA1	U	sp|A7KAL4|ATG3_PENRW Autophagy-related protein 3 OS=Penicillium rubens (strain ATCC 28089 / DSM 1075 / NRRL 1951 / Wisconsin 54-1255) OX=500485 GN=atg3 PE=3 SV=1	XP_044699678.1 uncharacterized protein H6S33_000119 [Morchella sextelata]	GO:0000045//autophagosome assembly;GO:0000422//autophagy of mitochondrion;GO:0006464//cellular protein modification process;GO:0006497//protein lipidation;GO:0006501//C-terminal protein lipidation;GO:0006807//nitrogen compound metabolic process;GO:0006914//autophagy;GO:0006996//organelle organization;GO:0007005//mitochondrion organization;GO:0007033//vacuole organization;GO:0008104//protein local…	GO:0000151//ubiquitin ligase complex;GO:0000153//cytoplasmic ubiquitin ligase complex;GO:0005575//cellular_component;GO:0005622//intracellular anatomical structure;GO:0005623//obsolete cell;GO:0005737//cytoplasm;GO:0005829//cytosol;GO:0032991//protein-containing complex;GO:0044424//obsolete intracellular part;GO:0044444//obsolete cytoplasmic part;GO:0044464//obsolete cell part;GO:1902494//catalyt…	GO:0003674//molecular_function;GO:0003824//catalytic activity;GO:0016740//transferase activity;GO:0019776//Atg8 ligase activity;	ko04138(Autophagy - yeast);ko04136(Autophagy - other)
H6S33_000120	208	12.2348	200	11.3122	190	12.4611	395	20.8762	268	14.5817	249	12.6922	NW_025408616.1	465740	466862	+	1017	H6S33_000120	GO:0003674;GO:0005488;GO:0005515;GO:0005575;GO:0005622;GO:0005623;GO:0005737;GO:0005739;GO:0005740;GO:0005743;GO:0006996;GO:0007005;GO:0008150;GO:0009987;GO:0016020;GO:0016021;GO:0016043;GO:0019866;GO:0022607;GO:0031090;GO:0031224;GO:0031300;GO:0031301;GO:0031304;GO:0031305;GO:0031966;GO:0031967;GO:0031975;GO:0032592;GO:0033615;GO:0034622;GO:0043226;GO:0043227;GO:0043229;GO:0043231;GO:0043461;GO:…	K18192	3QQB6	O	sp|Q6FWV2|ATP10_CANGA Mitochondrial ATPase complex subunit ATP10 OS=Candida glabrata (strain ATCC 2001 / CBS 138 / JCM 3761 / NBRC 0622 / NRRL Y-65) OX=284593 GN=ATP10 PE=3 SV=1	XP_044699679.1 uncharacterized protein H6S33_000120 [Morchella sextelata]	GO:0006996//organelle organization;GO:0007005//mitochondrion organization;GO:0008150//biological_process;GO:0009987//cellular process;GO:0016043//cellular component organization;GO:0022607//cellular component assembly;GO:0033615//mitochondrial proton-transporting ATP synthase complex assembly;GO:0034622//cellular protein-containing complex assembly;GO:0043461//proton-transporting ATP synthase com…	GO:0005575//cellular_component;GO:0005622//intracellular anatomical structure;GO:0005623//obsolete cell;GO:0005737//cytoplasm;GO:0005739//mitochondrion;GO:0005740//mitochondrial envelope;GO:0005743//mitochondrial inner membrane;GO:0016020//membrane;GO:0016021//integral component of membrane;GO:0019866//organelle inner membrane;GO:0031090//organelle membrane;GO:0031224//intrinsic component of memb…	GO:0003674//molecular_function;GO:0005488//binding;GO:0005515//protein binding;GO:0051082//unfolded protein binding;	-
H6S33_000121	1348	117.378	1681	140.75	1318	127.963	1902	148.809	1684	135.637	1605	121.109	NW_025408616.1	467723	468550	-	687	H6S33_000121	GO:0000139;GO:0000149;GO:0003674;GO:0005484;GO:0005488;GO:0005515;GO:0005575;GO:0005622;GO:0005623;GO:0005737;GO:0005794;GO:0005795;GO:0005797;GO:0005801;GO:0006810;GO:0006886;GO:0006888;GO:0006891;GO:0006906;GO:0006996;GO:0008104;GO:0008150;GO:0009987;GO:0012505;GO:0015031;GO:0015833;GO:0016020;GO:0016021;GO:0016043;GO:0016050;GO:0016192;GO:0031090;GO:0031201;GO:0031224;GO:0031984;GO:0031985;GO:…	K08495	3QN1K	U	sp|P38736|GOSR1_YEAST Golgi SNAP receptor complex member 1 OS=Saccharomyces cerevisiae (strain ATCC 204508 / S288c) OX=559292 GN=GOS1 PE=1 SV=1	XP_044699680.1 uncharacterized protein H6S33_000121 [Morchella sextelata]	GO:0006810//transport;GO:0006886//intracellular protein transport;GO:0006888//endoplasmic reticulum to Golgi vesicle-mediated transport;GO:0006891//intra-Golgi vesicle-mediated transport;GO:0006906//vesicle fusion;GO:0006996//organelle organization;GO:0008104//protein localization;GO:0008150//biological_process;GO:0009987//cellular process;GO:0015031//protein transport;GO:0015833//peptide transpo…	GO:0000139//Golgi membrane;GO:0005575//cellular_component;GO:0005622//intracellular anatomical structure;GO:0005623//obsolete cell;GO:0005737//cytoplasm;GO:0005794//Golgi apparatus;GO:0005795//Golgi stack;GO:0005797//Golgi medial cisterna;GO:0005801//cis-Golgi network;GO:0012505//endomembrane system;GO:0016020//membrane;GO:0016021//integral component of membrane;GO:0031090//organelle membrane;GO:…	GO:0000149//SNARE binding;GO:0003674//molecular_function;GO:0005484//SNAP receptor activity;GO:0005488//binding;GO:0005515//protein binding;	ko04130(SNARE interactions in vesicular transport)
H6S33_000122	168	21.2024	178	21.6013	88	12.3831	360	40.8226	141	16.4602	154	16.8423	NW_025408616.1	469746	470219	+	474	H6S33_000122	-	-	-	-	-	XP_044699681.1 uncharacterized protein H6S33_000122 [Morchella sextelata]	-	-	-	-
H6S33_000123	770	46.1083	1013	58.3286	891	59.4889	923	49.6606	905	50.1275	1213	62.944	NW_025408616.1	471710	473067	+	999	H6S33_000123	GO:0000139;GO:0000149;GO:0003674;GO:0005484;GO:0005488;GO:0005515;GO:0005575;GO:0005622;GO:0005623;GO:0005737;GO:0005794;GO:0005801;GO:0006810;GO:0006886;GO:0006888;GO:0006891;GO:0006906;GO:0006996;GO:0008104;GO:0008150;GO:0009987;GO:0012505;GO:0015031;GO:0015833;GO:0016020;GO:0016021;GO:0016043;GO:0016050;GO:0016192;GO:0022406;GO:0031090;GO:0031201;GO:0031224;GO:0031984;GO:0032991;GO:0033036;GO:…	K08490	3QSDQ	U	sp|O13644|SED5_SCHPO Integral membrane protein sed5 OS=Schizosaccharomyces pombe (strain 972 / ATCC 24843) OX=284812 GN=sed5 PE=3 SV=1	XP_044699682.1 uncharacterized protein H6S33_000123 [Morchella sextelata]	GO:0006810//transport;GO:0006886//intracellular protein transport;GO:0006888//endoplasmic reticulum to Golgi vesicle-mediated transport;GO:0006891//intra-Golgi vesicle-mediated transport;GO:0006906//vesicle fusion;GO:0006996//organelle organization;GO:0008104//protein localization;GO:0008150//biological_process;GO:0009987//cellular process;GO:0015031//protein transport;GO:0015833//peptide transpo…	GO:0000139//Golgi membrane;GO:0005575//cellular_component;GO:0005622//intracellular anatomical structure;GO:0005623//obsolete cell;GO:0005737//cytoplasm;GO:0005794//Golgi apparatus;GO:0005801//cis-Golgi network;GO:0012505//endomembrane system;GO:0016020//membrane;GO:0016021//integral component of membrane;GO:0031090//organelle membrane;GO:0031201//SNARE complex;GO:0031224//intrinsic component of …	GO:0000149//SNARE binding;GO:0003674//molecular_function;GO:0005484//SNAP receptor activity;GO:0005488//binding;GO:0005515//protein binding;	ko04130(SNARE interactions in vesicular transport)
H6S33_000124	948	33.8772	756	25.9779	773	30.7998	2422	77.7669	1546	51.1031	1850	57.2895	NW_025408616.1	480712	482516	+	1674	H6S33_000124	-	-	-	-	-	XP_044699683.1 uncharacterized protein H6S33_000124 [Morchella sextelata]	-	-	-	-
H6S33_000125	2284	149.815	1781	112.333	1556	113.799	1785	105.201	1994	120.983	3485	198.092	NW_025408616.1	489159	490129	-	912	H6S33_000125	-	-	3QRT2	-	sp|C5H883|RADR_FLOCH Transcription factor radR OS=Floropilus chiversii OX=2587399 GN=radR PE=3 SV=1	XP_044699684.1 uncharacterized protein H6S33_000125 [Morchella sextelata]	-	-	-	-
H6S33_000126	99	2.79221	76	2.06115	40	1.25789	897	22.7315	349	9.10496	422	10.3141	NW_025408616.1	495413	497533	+	2121	H6S33_000126	-	-	20F71	L	-	XP_044699685.1 uncharacterized protein H6S33_000126 [Morchella sextelata]	-	-	-	-
H6S33_000127	203	3.45383	151	2.47039	128	2.4282	1939	29.6418	699	11.0007	799	11.7803	NW_025408616.1	497872	501387	+	3516	H6S33_000127	GO:0003674;GO:0003824;GO:0003964;GO:0005575;GO:0005622;GO:0005623;GO:0005634;GO:0006139;GO:0006259;GO:0006278;GO:0006725;GO:0006807;GO:0008150;GO:0008152;GO:0009058;GO:0009059;GO:0009987;GO:0016740;GO:0016772;GO:0016779;GO:0018130;GO:0019438;GO:0034061;GO:0034641;GO:0034645;GO:0034654;GO:0043170;GO:0043226;GO:0043227;GO:0043229;GO:0043231;GO:0044237;GO:0044238;GO:0044249;GO:0044260;GO:0044271;GO:…	-	3VEK4	L	sp|P0CT41|TF212_SCHPO Transposon Tf2-12 polyprotein OS=Schizosaccharomyces pombe (strain 972 / ATCC 24843) OX=284812 GN=Tf2-12 PE=3 SV=1	XP_044699686.1 uncharacterized protein H6S33_000127 [Morchella sextelata]	GO:0006139//nucleobase-containing compound metabolic process;GO:0006259//DNA metabolic process;GO:0006278//RNA-dependent DNA biosynthetic process;GO:0006725//cellular aromatic compound metabolic process;GO:0006807//nitrogen compound metabolic process;GO:0008150//biological_process;GO:0008152//metabolic process;GO:0009058//biosynthetic process;GO:0009059//macromolecule biosynthetic process;GO:0009…	GO:0005575//cellular_component;GO:0005622//intracellular anatomical structure;GO:0005623//obsolete cell;GO:0005634//nucleus;GO:0043226//organelle;GO:0043227//membrane-bounded organelle;GO:0043229//intracellular organelle;GO:0043231//intracellular membrane-bounded organelle;GO:0044424//obsolete intracellular part;GO:0044464//obsolete cell part;	GO:0003674//molecular_function;GO:0003824//catalytic activity;GO:0003964//RNA-directed DNA polymerase activity;GO:0016740//transferase activity;GO:0016772//transferase activity, transferring phosphorus-containing groups;GO:0016779//nucleotidyltransferase activity;GO:0034061//DNA polymerase activity;GO:0140097//catalytic activity, acting on DNA;	-
H6S33_000128	21	5.50984	18	4.54124	20	5.85085	18	4.2434	20	4.85387	13	2.95575	NW_025408616.1	508869	509240	-	228	H6S33_000128	-	-	-	-	-	XP_044699687.1 uncharacterized protein H6S33_000128 [Morchella sextelata]	-	-	-	-
H6S33_000129	201	7.75244	244	9.04931	231	9.934	268	9.2875	209	7.45637	206	6.88517	NW_025408616.1	509438	510988	+	1551	H6S33_000129	GO:0000166;GO:0000959;GO:0003674;GO:0003824;GO:0004812;GO:0004828;GO:0005488;GO:0005524;GO:0005575;GO:0005622;GO:0005623;GO:0005737;GO:0005739;GO:0006082;GO:0006139;GO:0006399;GO:0006412;GO:0006418;GO:0006434;GO:0006518;GO:0006520;GO:0006725;GO:0006807;GO:0008144;GO:0008150;GO:0008152;GO:0009058;GO:0009059;GO:0009987;GO:0010467;GO:0016070;GO:0016874;GO:0016875;GO:0017076;GO:0019538;GO:0019752;GO:…	K01875	3QM6G	J	sp|P38705|SYSM_YEAST Serine--tRNA ligase, mitochondrial OS=Saccharomyces cerevisiae (strain ATCC 204508 / S288c) OX=559292 GN=DIA4 PE=1 SV=1	XP_044699688.1 uncharacterized protein H6S33_000129 [Morchella sextelata]	GO:0000959//mitochondrial RNA metabolic process;GO:0006082//organic acid metabolic process;GO:0006139//nucleobase-containing compound metabolic process;GO:0006399//tRNA metabolic process;GO:0006412//translation;GO:0006418//tRNA aminoacylation for protein translation;GO:0006434//seryl-tRNA aminoacylation;GO:0006518//peptide metabolic process;GO:0006520//cellular amino acid metabolic process;GO:000…	GO:0005575//cellular_component;GO:0005622//intracellular anatomical structure;GO:0005623//obsolete cell;GO:0005737//cytoplasm;GO:0005739//mitochondrion;GO:0043226//organelle;GO:0043227//membrane-bounded organelle;GO:0043229//intracellular organelle;GO:0043231//intracellular membrane-bounded organelle;GO:0044424//obsolete intracellular part;GO:0044444//obsolete cytoplasmic part;GO:0044464//obsolet…	GO:0000166//nucleotide binding;GO:0003674//molecular_function;GO:0003824//catalytic activity;GO:0004812//aminoacyl-tRNA ligase activity;GO:0004828//serine-tRNA ligase activity;GO:0005488//binding;GO:0005524//ATP binding;GO:0008144//obsolete drug binding;GO:0016874//ligase activity;GO:0016875//ligase activity, forming carbon-oxygen bonds;GO:0017076//purine nucleotide binding;GO:0030554//adenyl nuc…	ko00970(Aminoacyl-tRNA biosynthesis)
H6S33_000130	3692	82.7189	5603	120.711	3090	77.1918	2262	45.5363	1861	38.5681	1703	33.0645	NW_025408616.1	515430	518557	-	2670	H6S33_000130	-	-	3R3GR	L	sp|Q2UEH7|ATRR_ASPOR ABC-transporter-regulating transcription factor OS=Aspergillus oryzae (strain ATCC 42149 / RIB 40) OX=510516 GN=atrR PE=3 SV=1	XP_044699689.1 uncharacterized protein H6S33_000130 [Morchella sextelata]	-	-	-	-
H6S33_000131	1155	284.335	232	54.9185	185	50.7796	866	191.552	1390	316.52	2083	444.367	NW_025408616.1	535658	535900	+	243	H6S33_000131	-	-	-	-	-	XP_044699690.1 uncharacterized protein H6S33_000131 [Morchella sextelata]	-	-	-	-
H6S33_000132	12	1.8266	12	1.75641	12	2.03663	9	1.23091	3	0.422398	9	1.18716	NW_025408616.1	539482	540808	+	393	H6S33_000132	-	-	-	-	-	XP_044699691.1 uncharacterized protein H6S33_000132 [Morchella sextelata]	-	-	-	-
H6S33_000133	730	20.9145	654	18.0171	424	13.5444	1111	28.5996	797	21.1213	784	19.4646	NW_025408616.1	544740	546885	-	2088	H6S33_000133	GO:0000460;GO:0000463;GO:0000466;GO:0000470;GO:0003674;GO:0003724;GO:0003824;GO:0004004;GO:0004386;GO:0005575;GO:0005622;GO:0005623;GO:0005634;GO:0005730;GO:0005737;GO:0006139;GO:0006364;GO:0006396;GO:0006725;GO:0006807;GO:0008026;GO:0008150;GO:0008152;GO:0008186;GO:0009987;GO:0010467;GO:0010501;GO:0016070;GO:0016072;GO:0016462;GO:0016787;GO:0016817;GO:0016818;GO:0016887;GO:0017111;GO:0022613;GO:…	K14807	3QMCB	A	sp|Q76PD3|DBP6_SCHPO ATP-dependent RNA helicase dbp6 OS=Schizosaccharomyces pombe (strain 972 / ATCC 24843) OX=284812 GN=dbp6 PE=2 SV=1	XP_044699692.1 uncharacterized protein H6S33_000133 [Morchella sextelata]	GO:0000460//maturation of 5.8S rRNA;GO:0000463//maturation of LSU-rRNA from tricistronic rRNA transcript (SSU-rRNA, 5.8S rRNA, LSU-rRNA);GO:0000466//maturation of 5.8S rRNA from tricistronic rRNA transcript (SSU-rRNA, 5.8S rRNA, LSU-rRNA);GO:0000470//maturation of LSU-rRNA;GO:0006139//nucleobase-containing compound metabolic process;GO:0006364//rRNA processing;GO:0006396//RNA processing;GO:000672…	GO:0005575//cellular_component;GO:0005622//intracellular anatomical structure;GO:0005623//obsolete cell;GO:0005634//nucleus;GO:0005730//nucleolus;GO:0005737//cytoplasm;GO:0030684//preribosome;GO:0030687//preribosome, large subunit precursor;GO:0031974//membrane-enclosed lumen;GO:0031981//nuclear lumen;GO:0032991//protein-containing complex;GO:0043226//organelle;GO:0043227//membrane-bounded organe…	GO:0003674//molecular_function;GO:0003724//RNA helicase activity;GO:0003824//catalytic activity;GO:0004386//helicase activity;GO:0008186//ATP-dependent activity, acting on RNA;GO:0016462//pyrophosphatase activity;GO:0016787//hydrolase activity;GO:0016817//hydrolase activity, acting on acid anhydrides;GO:0016818//hydrolase activity, acting on acid anhydrides, in phosphorus-containing anhydrides;GO…	-
H6S33_000134	59	17.3012	64	18.0463	29	9.48182	80	21.0783	32	8.67986	60	15.2468	NW_025408616.1	547062	547265	-	204	H6S33_000134	-	-	-	-	-	XP_044699693.1 uncharacterized protein H6S33_000134 [Morchella sextelata]	-	-	-	-
H6S33_000135	1983	85.5882	1776	73.7084	1324	63.716	1192	46.2263	1038	41.4407	1318	49.2959	NW_025408616.1	547871	549444	+	1386	H6S33_000135	GO:0005575;GO:0005622;GO:0005623;GO:0005634;GO:0005635;GO:0005737;GO:0005783;GO:0005789;GO:0006464;GO:0006486;GO:0006487;GO:0006807;GO:0008150;GO:0008152;GO:0008250;GO:0009058;GO:0009059;GO:0009100;GO:0009101;GO:0009987;GO:0012505;GO:0016020;GO:0019538;GO:0031967;GO:0031975;GO:0031984;GO:0032991;GO:0034645;GO:0036211;GO:0042175;GO:0043170;GO:0043226;GO:0043227;GO:0043229;GO:0043231;GO:0043412;GO:…	K12670	3QMEK	G	sp|O59866|OSTB_SCHPO Dolichyl-diphosphooligosaccharide--protein glycosyltransferase subunit wbp1 OS=Schizosaccharomyces pombe (strain 972 / ATCC 24843) OX=284812 GN=wbp1 PE=2 SV=2	XP_044699694.1 uncharacterized protein H6S33_000135 [Morchella sextelata]	GO:0006464//cellular protein modification process;GO:0006486//protein glycosylation;GO:0006487//protein N-linked glycosylation;GO:0006807//nitrogen compound metabolic process;GO:0008150//biological_process;GO:0008152//metabolic process;GO:0009058//biosynthetic process;GO:0009059//macromolecule biosynthetic process;GO:0009100//glycoprotein metabolic process;GO:0009101//glycoprotein biosynthetic pr…	GO:0005575//cellular_component;GO:0005622//intracellular anatomical structure;GO:0005623//obsolete cell;GO:0005634//nucleus;GO:0005635//nuclear envelope;GO:0005737//cytoplasm;GO:0005783//endoplasmic reticulum;GO:0005789//endoplasmic reticulum membrane;GO:0008250//oligosaccharyltransferase complex;GO:0012505//endomembrane system;GO:0016020//membrane;GO:0031967//organelle envelope;GO:0031975//envel…	-	ko04141(Protein processing in endoplasmic reticulum);ko00513(Various types of N-glycan biosynthesis);ko00510(N-Glycan biosynthesis)
H6S33_000136	874	22.8114	1243	31.1956	781	22.728	894	20.9652	948	22.8869	992	22.4366	NW_025408616.1	551313	553715	-	2292	H6S33_000136	-	-	3QPD7	F	-	XP_044699695.1 uncharacterized protein H6S33_000136 [Morchella sextelata]	-	-	-	-
H6S33_000137	397	32.7121	397	31.4551	306	28.1131	730	54.0458	602	45.8831	578	41.2715	NW_025408616.1	556533	557425	-	726	H6S33_000137	-	-	3RJXY	O	sp|P38068|GLRX7_YEAST Monothiol glutaredoxin-7 OS=Saccharomyces cerevisiae (strain ATCC 204508 / S288c) OX=559292 GN=GRX7 PE=1 SV=1	XP_044699696.1 uncharacterized protein H6S33_000137 [Morchella sextelata]	-	-	-	-
H6S33_000138	1223	20.2214	1665	26.4718	1299	23.9477	1608	23.8888	1441	22.0388	1418	20.3173	NW_025408616.1	558254	562190	+	3618	H6S33_000138	-	-	3R0AQ	S	sp|O42948|YBPD_SCHPO Uncharacterized WD repeat-containing protein C16H5.13 OS=Schizosaccharomyces pombe (strain 972 / ATCC 24843) OX=284812 GN=SPBC16H5.13 PE=4 SV=1	XP_044699697.1 uncharacterized protein H6S33_000138 [Morchella sextelata]	-	-	-	-
H6S33_000139	714	18.7829	882	22.3108	641	18.8015	621	14.6783	432	10.512	419	9.55174	NW_025408616.1	563771	566124	-	2274	H6S33_000139	-	-	3QPJ1	Q	sp|P49109|FMO5_CAVPO Flavin-containing monooxygenase 5 OS=Cavia porcellus OX=10141 GN=FMO5 PE=1 SV=2	XP_044699698.1 uncharacterized protein H6S33_000139 [Morchella sextelata]	-	-	-	-
H6S33_000140	457	7.82882	422	6.95145	369	7.04817	719	11.067	424	6.71869	522	7.74917	NW_025408616.1	567945	572229	-	3492	H6S33_000140	-	-	3QMUM	KL	sp|Q9FIY7|SM3L3_ARATH DNA repair protein RAD5B OS=Arabidopsis thaliana OX=3702 GN=RAD5B PE=3 SV=1	XP_044699699.1 uncharacterized protein H6S33_000140 [Morchella sextelata]	-	-	-	-
H6S33_000141	1725	164.58	1110	101.834	1106	117.655	4504	386.106	1814	160.089	1993	164.778	NW_025408616.1	573042	573925	-	627	H6S33_000141	GO:0000462;GO:0002181;GO:0002182;GO:0003674;GO:0003735;GO:0005198;GO:0005575;GO:0005622;GO:0005623;GO:0005737;GO:0005829;GO:0005840;GO:0006139;GO:0006364;GO:0006396;GO:0006412;GO:0006414;GO:0006518;GO:0006725;GO:0006807;GO:0008150;GO:0008152;GO:0009058;GO:0009059;GO:0009987;GO:0010467;GO:0015935;GO:0016070;GO:0016072;GO:0019538;GO:0022613;GO:0022626;GO:0022627;GO:0030490;GO:0030684;GO:0030686;GO:…	K02995	3QN2M	J	sp|O14049|RS8A_SCHPO 40S ribosomal protein S8-A OS=Schizosaccharomyces pombe (strain 972 / ATCC 24843) OX=284812 GN=rps801 PE=3 SV=1	XP_044699700.1 uncharacterized protein H6S33_000141 [Morchella sextelata]	GO:0000462//maturation of SSU-rRNA from tricistronic rRNA transcript (SSU-rRNA, 5.8S rRNA, LSU-rRNA);GO:0002181//cytoplasmic translation;GO:0002182//cytoplasmic translational elongation;GO:0006139//nucleobase-containing compound metabolic process;GO:0006364//rRNA processing;GO:0006396//RNA processing;GO:0006412//translation;GO:0006414//translational elongation;GO:0006518//peptide metabolic proces…	GO:0005575//cellular_component;GO:0005622//intracellular anatomical structure;GO:0005623//obsolete cell;GO:0005737//cytoplasm;GO:0005829//cytosol;GO:0005840//ribosome;GO:0015935//small ribosomal subunit;GO:0022626//cytosolic ribosome;GO:0022627//cytosolic small ribosomal subunit;GO:0030684//preribosome;GO:0030686//90S preribosome;GO:0032991//protein-containing complex;GO:0043226//organelle;GO:004…	GO:0003674//molecular_function;GO:0003735//structural constituent of ribosome;GO:0005198//structural molecule activity;	ko03010(Ribosome)
H6S33_000142	277	15.3857	420	22.4321	387	23.9673	275	13.7244	327	16.8006	334	16.0764	NW_025408616.1	575521	576717	-	1077	H6S33_000142	GO:0003674;GO:0003676;GO:0005488;GO:0005575;GO:0005622;GO:0005623;GO:0005634;GO:0005737;GO:0006139;GO:0006725;GO:0006807;GO:0008150;GO:0008152;GO:0009987;GO:0016070;GO:0016074;GO:0034641;GO:0034660;GO:0043170;GO:0043226;GO:0043227;GO:0043229;GO:0043231;GO:0044237;GO:0044238;GO:0044424;GO:0044464;GO:0046483;GO:0071704;GO:0090304;GO:0097159;GO:1901360;GO:1901363	-	3QU48	S	sp|O74906|BCD1_SCHPO Putative box C/D snoRNA protein SPCC613.07 OS=Schizosaccharomyces pombe (strain 972 / ATCC 24843) OX=284812 GN=SPCC613.07 PE=1 SV=1	XP_044699701.1 uncharacterized protein H6S33_000142 [Morchella sextelata]	GO:0006139//nucleobase-containing compound metabolic process;GO:0006725//cellular aromatic compound metabolic process;GO:0006807//nitrogen compound metabolic process;GO:0008150//biological_process;GO:0008152//metabolic process;GO:0009987//cellular process;GO:0016070//RNA metabolic process;GO:0016074//sno(s)RNA metabolic process;GO:0034641//cellular nitrogen compound metabolic process;GO:0034660//…	GO:0005575//cellular_component;GO:0005622//intracellular anatomical structure;GO:0005623//obsolete cell;GO:0005634//nucleus;GO:0005737//cytoplasm;GO:0043226//organelle;GO:0043227//membrane-bounded organelle;GO:0043229//intracellular organelle;GO:0043231//intracellular membrane-bounded organelle;GO:0044424//obsolete intracellular part;GO:0044464//obsolete cell part;	GO:0003674//molecular_function;GO:0003676//nucleic acid binding;GO:0005488//binding;GO:0097159//organic cyclic compound binding;GO:1901363//heterocyclic compound binding;	-
H6S33_000143	496	36.3618	967	68.1669	821	67.1084	492	32.4079	850	57.6397	629	39.9595	NW_025408616.1	577938	579002	-	816	H6S33_000143	GO:0000976;GO:0000977;GO:0000978;GO:0000981;GO:0000982;GO:0000987;GO:0001012;GO:0001067;GO:0003674;GO:0003676;GO:0003677;GO:0003690;GO:0003700;GO:0005488;GO:0005575;GO:0005622;GO:0005623;GO:0005634;GO:0006355;GO:0006357;GO:0008150;GO:0009889;GO:0010468;GO:0010556;GO:0019219;GO:0019222;GO:0031323;GO:0031326;GO:0043226;GO:0043227;GO:0043229;GO:0043231;GO:0043565;GO:0044212;GO:0044424;GO:0044464;GO:…	-	3QUFI	K	sp|P22697|CYS3_NEUCR Regulatory protein cys-3 OS=Neurospora crassa (strain ATCC 24698 / 74-OR23-1A / CBS 708.71 / DSM 1257 / FGSC 987) OX=367110 GN=cys-3 PE=1 SV=1	XP_044699702.1 uncharacterized protein H6S33_000143 [Morchella sextelata]	GO:0006355//regulation of transcription, DNA-templated;GO:0006357//regulation of transcription by RNA polymerase II;GO:0008150//biological_process;GO:0009889//regulation of biosynthetic process;GO:0010468//regulation of gene expression;GO:0010556//regulation of macromolecule biosynthetic process;GO:0019219//regulation of nucleobase-containing compound metabolic process;GO:0019222//regulation of m…	GO:0005575//cellular_component;GO:0005622//intracellular anatomical structure;GO:0005623//obsolete cell;GO:0005634//nucleus;GO:0043226//organelle;GO:0043227//membrane-bounded organelle;GO:0043229//intracellular organelle;GO:0043231//intracellular membrane-bounded organelle;GO:0044424//obsolete intracellular part;GO:0044464//obsolete cell part;	GO:0000976//transcription cis-regulatory region binding;GO:0000977//RNA polymerase II transcription regulatory region sequence-specific DNA binding;GO:0000978//RNA polymerase II cis-regulatory region sequence-specific DNA binding;GO:0000981//DNA-binding transcription factor activity, RNA polymerase II-specific;GO:0000987//cis-regulatory region sequence-specific DNA binding;GO:0001067//transcripti…	-
H6S33_000144	3880	138.902	4492	154.632	2244	89.5716	3526	113.418	2307	76.3949	2323	72.0662	NW_025408616.1	588245	590306	-	1671	H6S33_000144	GO:0003674;GO:0003824;GO:0004617;GO:0005575;GO:0005622;GO:0005623;GO:0005737;GO:0006082;GO:0006520;GO:0006563;GO:0006564;GO:0006807;GO:0008150;GO:0008152;GO:0008652;GO:0009058;GO:0009069;GO:0009070;GO:0009987;GO:0016053;GO:0016491;GO:0016614;GO:0016616;GO:0019752;GO:0043436;GO:0044237;GO:0044238;GO:0044249;GO:0044281;GO:0044283;GO:0044424;GO:0044464;GO:0046394;GO:0047545;GO:0055114;GO:0061759;GO:…	K00058	3QJMR	E	sp|P40054|SERA_YEAST D-3-phosphoglycerate dehydrogenase 1 OS=Saccharomyces cerevisiae (strain ATCC 204508 / S288c) OX=559292 GN=SER3 PE=1 SV=1	XP_044699703.1 uncharacterized protein H6S33_000144 [Morchella sextelata]	GO:0006082//organic acid metabolic process;GO:0006520//cellular amino acid metabolic process;GO:0006563//L-serine metabolic process;GO:0006564//L-serine biosynthetic process;GO:0006807//nitrogen compound metabolic process;GO:0008150//biological_process;GO:0008152//metabolic process;GO:0008652//cellular amino acid biosynthetic process;GO:0009058//biosynthetic process;GO:0009069//serine family amin…	GO:0005575//cellular_component;GO:0005622//intracellular anatomical structure;GO:0005623//obsolete cell;GO:0005737//cytoplasm;GO:0044424//obsolete intracellular part;GO:0044464//obsolete cell part;	GO:0003674//molecular_function;GO:0003824//catalytic activity;GO:0004617//phosphoglycerate dehydrogenase activity;GO:0016491//oxidoreductase activity;GO:0016614//oxidoreductase activity, acting on CH-OH group of donors;GO:0016616//oxidoreductase activity, acting on the CH-OH group of donors, NAD or NADP as acceptor;GO:0047545//2-hydroxyglutarate dehydrogenase activity;GO:0061759//alpha-ketoglutar…	ko00680(Methane metabolism);ko00270(Cysteine and methionine metabolism);ko00260(Glycine, serine and threonine metabolism)
H6S33_000145	1686	42.9367	1553	38.0299	1408	39.9801	1679	38.4188	1616	38.0672	1601	35.3319	NW_025408616.1	592746	595207	-	2349	H6S33_000145	-	-	3QNZ8	D	sp|Q5F495|PHOCN_CHICK MOB-like protein phocein OS=Gallus gallus OX=9031 GN=MOB4 PE=2 SV=1	XP_044699704.1 uncharacterized protein H6S33_000145 [Morchella sextelata]	-	-	-	-
H6S33_000146	1349	32.6055	1528	35.5128	1521	40.99	2433	52.8376	1669	37.3142	1787	37.429	NW_025408616.1	595891	598628	-	2475	H6S33_000146	GO:0002181;GO:0003674;GO:0003824;GO:0004812;GO:0004825;GO:0005575;GO:0005622;GO:0005623;GO:0005737;GO:0005829;GO:0006082;GO:0006139;GO:0006399;GO:0006412;GO:0006418;GO:0006431;GO:0006518;GO:0006520;GO:0006725;GO:0006807;GO:0008150;GO:0008152;GO:0009058;GO:0009059;GO:0009987;GO:0010467;GO:0016070;GO:0016874;GO:0016875;GO:0017102;GO:0019538;GO:0019752;GO:0032991;GO:0034641;GO:0034645;GO:0034660;GO:…	K01874	3QJEP	J	sp|Q9UUF2|SYMC_SCHPO Probable methionine--tRNA ligase, cytoplasmic OS=Schizosaccharomyces pombe (strain 972 / ATCC 24843) OX=284812 GN=rar1 PE=3 SV=1	XP_044699705.1 uncharacterized protein H6S33_000146 [Morchella sextelata]	GO:0002181//cytoplasmic translation;GO:0006082//organic acid metabolic process;GO:0006139//nucleobase-containing compound metabolic process;GO:0006399//tRNA metabolic process;GO:0006412//translation;GO:0006418//tRNA aminoacylation for protein translation;GO:0006431//methionyl-tRNA aminoacylation;GO:0006518//peptide metabolic process;GO:0006520//cellular amino acid metabolic process;GO:0006725//ce…	GO:0005575//cellular_component;GO:0005622//intracellular anatomical structure;GO:0005623//obsolete cell;GO:0005737//cytoplasm;GO:0005829//cytosol;GO:0017102//methionyl glutamyl tRNA synthetase complex;GO:0032991//protein-containing complex;GO:0044424//obsolete intracellular part;GO:0044444//obsolete cytoplasmic part;GO:0044464//obsolete cell part;	GO:0003674//molecular_function;GO:0003824//catalytic activity;GO:0004812//aminoacyl-tRNA ligase activity;GO:0004825//methionine-tRNA ligase activity;GO:0016874//ligase activity;GO:0016875//ligase activity, forming carbon-oxygen bonds;GO:0140098//catalytic activity, acting on RNA;GO:0140101//catalytic activity, acting on a tRNA;	ko00970(Aminoacyl-tRNA biosynthesis);ko00450(Selenocompound metabolism)
H6S33_000147	442	52.7763	385	44.2039	361	48.0611	754	80.8928	521	57.5431	559	57.8406	NW_025408616.1	599195	599753	+	501	H6S33_000147	-	-	3RP6A	S	sp|P53846|LTO1_YEAST Protein LTO1 OS=Saccharomyces cerevisiae (strain ATCC 204508 / S288c) OX=559292 GN=LTO1 PE=1 SV=2	XP_044699706.1 uncharacterized protein H6S33_000147 [Morchella sextelata]	-	-	-	-
H6S33_000148	1359	371.218	1747	458.866	1496	455.629	1236	303.354	1890	477.541	1682	398.145	NW_025408616.1	600258	600691	+	219	H6S33_000148	GO:0000322;GO:0000323;GO:0000324;GO:0005575;GO:0005622;GO:0005623;GO:0005737;GO:0005773;GO:0043226;GO:0043227;GO:0043229;GO:0043231;GO:0044424;GO:0044444;GO:0044464	-	3QYQG	S	sp|Q10167|YAUE_SCHPO Uncharacterized protein C26A3.14c OS=Schizosaccharomyces pombe (strain 972 / ATCC 24843) OX=284812 GN=SPAC26A3.14c PE=4 SV=1	XP_044699707.1 uncharacterized protein H6S33_000148 [Morchella sextelata]	-	GO:0000322//storage vacuole;GO:0000323//lytic vacuole;GO:0000324//fungal-type vacuole;GO:0005575//cellular_component;GO:0005622//intracellular anatomical structure;GO:0005623//obsolete cell;GO:0005737//cytoplasm;GO:0005773//vacuole;GO:0043226//organelle;GO:0043227//membrane-bounded organelle;GO:0043229//intracellular organelle;GO:0043231//intracellular membrane-bounded organelle;GO:0044424//obsol…	-	-
H6S33_000149	867	83.9237	812	75.5796	672	72.5279	851	74.0145	936	83.807	882	73.9842	NW_025408616.1	601330	602061	-	618	H6S33_000149	GO:0000123;GO:0000124;GO:0000228;GO:0000428;GO:0000785;GO:0000790;GO:0000988;GO:0000990;GO:0000991;GO:0003674;GO:0003682;GO:0005198;GO:0005488;GO:0005515;GO:0005575;GO:0005622;GO:0005623;GO:0005634;GO:0005654;GO:0005667;GO:0005669;GO:0005694;GO:0006139;GO:0006325;GO:0006338;GO:0006351;GO:0006352;GO:0006355;GO:0006357;GO:0006366;GO:0006367;GO:0006464;GO:0006473;GO:0006475;GO:0006725;GO:0006807;GO:…	K03134	3QPSH	K	sp|Q12030|TAF10_YEAST Transcription initiation factor TFIID subunit 10 OS=Saccharomyces cerevisiae (strain ATCC 204508 / S288c) OX=559292 GN=TAF10 PE=1 SV=1	XP_044699708.1 uncharacterized protein H6S33_000149 [Morchella sextelata]	GO:0006139//nucleobase-containing compound metabolic process;GO:0006325//chromatin organization;GO:0006338//chromatin remodeling;GO:0006351//transcription, DNA-templated;GO:0006352//DNA-templated transcription, initiation;GO:0006355//regulation of transcription, DNA-templated;GO:0006357//regulation of transcription by RNA polymerase II;GO:0006366//transcription by RNA polymerase II;GO:0006367//tr…	GO:0000123//histone acetyltransferase complex;GO:0000124//SAGA complex;GO:0000228//nuclear chromosome;GO:0000428//DNA-directed RNA polymerase complex;GO:0000785//chromatin;GO:0005575//cellular_component;GO:0005622//intracellular anatomical structure;GO:0005623//obsolete cell;GO:0005634//nucleus;GO:0005654//nucleoplasm;GO:0005667//transcription regulator complex;GO:0005669//transcription factor TF…	GO:0000988//obsolete transcription factor activity, protein binding;GO:0000990//obsolete transcription factor activity, core RNA polymerase binding;GO:0000991//obsolete transcription factor activity, core RNA polymerase II binding;GO:0003674//molecular_function;GO:0003682//chromatin binding;GO:0005198//structural molecule activity;GO:0005488//binding;GO:0005515//protein binding;GO:0140110//transc…	ko03022(Basal transcription factors)
H6S33_000150	1913	54.031	1087	29.5217	848	26.7051	2923	74.1786	1730	45.1974	1667	40.8008	NW_025408616.1	602389	604898	-	2118	H6S33_000150	-	K18932	3QM8M	S	sp|Q6CTY9|CTR86_KLULA Copper transport protein 86 OS=Kluyveromyces lactis (strain ATCC 8585 / CBS 2359 / DSM 70799 / NBRC 1267 / NRRL Y-1140 / WM37) OX=284590 GN=CTR86 PE=3 SV=1	XP_044699709.1 uncharacterized protein H6S33_000150 [Morchella sextelata]	-	-	-	-
H6S33_000151	1774	24.651	2146	28.6744	1740	26.9588	2003	25.0083	2105	27.0565	2548	30.6821	NW_025408616.1	607373	612072	+	4305	H6S33_000151	GO:0000082;GO:0000083;GO:0000122;GO:0000183;GO:0000228;GO:0000278;GO:0000414;GO:0000429;GO:0000430;GO:0000433;GO:0000775;GO:0000785;GO:0000790;GO:0000792;GO:0000988;GO:0000990;GO:0000991;GO:0001073;GO:0001178;GO:0001672;GO:0002831;GO:0002833;GO:0003674;GO:0003682;GO:0003700;GO:0005488;GO:0005515;GO:0005575;GO:0005622;GO:0005623;GO:0005634;GO:0005654;GO:0005694;GO:0005720;GO:0005721;GO:0005737;GO:…	K11292	3QMFD	K	sp|Q4WWH6|SPT6_ASPFU Transcription elongation factor spt6 OS=Neosartorya fumigata (strain ATCC MYA-4609 / Af293 / CBS 101355 / FGSC A1100) OX=330879 GN=spt6 PE=3 SV=1	XP_044699710.1 uncharacterized protein H6S33_000151 [Morchella sextelata]	GO:0000082//G1/S transition of mitotic cell cycle;GO:0000083//regulation of transcription involved in G1/S transition of mitotic cell cycle;GO:0000122//negative regulation of transcription by RNA polymerase II;GO:0000183//rDNA heterochromatin assembly;GO:0000278//mitotic cell cycle;GO:0000414//regulation of histone H3-K36 methylation;GO:0000429//carbon catabolite regulation of transcription from …	GO:0000228//nuclear chromosome;GO:0000775//chromosome, centromeric region;GO:0000785//chromatin;GO:0000792//heterochromatin;GO:0005575//cellular_component;GO:0005622//intracellular anatomical structure;GO:0005623//obsolete cell;GO:0005634//nucleus;GO:0005654//nucleoplasm;GO:0005694//chromosome;GO:0005721//pericentric heterochromatin;GO:0005737//cytoplasm;GO:0005739//mitochondrion;GO:0008023//tran…	GO:0000988//obsolete transcription factor activity, protein binding;GO:0000990//obsolete transcription factor activity, core RNA polymerase binding;GO:0000991//obsolete transcription factor activity, core RNA polymerase II binding;GO:0001073//transcription antitermination factor activity, DNA binding;GO:0003674//molecular_function;GO:0003682//chromatin binding;GO:0003700//DNA-binding transcriptio…	-
H6S33_000152	2050	101.686	1897	90.481	1887	104.364	2789	124.302	2043	93.7377	2715	116.703	NW_025408616.1	612916	614183	-	1206	H6S33_000152	GO:0000003;GO:0000149;GO:0003006;GO:0003674;GO:0005484;GO:0005488;GO:0005515;GO:0005543;GO:0005546;GO:0005575;GO:0005622;GO:0005623;GO:0005628;GO:0005634;GO:0005737;GO:0005829;GO:0005886;GO:0005933;GO:0005935;GO:0006810;GO:0006886;GO:0006887;GO:0006892;GO:0006893;GO:0006906;GO:0006996;GO:0007049;GO:0008104;GO:0008150;GO:0008289;GO:0009653;GO:0009987;GO:0010927;GO:0015031;GO:0015833;GO:0016020;GO:…	K19950	3MQP5	U	sp|Q6C5G0|SEC9_YARLI Protein transport protein SEC9 OS=Yarrowia lipolytica (strain CLIB 122 / E 150) OX=284591 GN=SEC9 PE=3 SV=1	XP_044699711.1 uncharacterized protein H6S33_000152 [Morchella sextelata]	GO:0000003//reproduction;GO:0003006//developmental process involved in reproduction;GO:0006810//transport;GO:0006886//intracellular protein transport;GO:0006887//exocytosis;GO:0006892//post-Golgi vesicle-mediated transport;GO:0006893//Golgi to plasma membrane transport;GO:0006906//vesicle fusion;GO:0006996//organelle organization;GO:0007049//cell cycle;GO:0008104//protein localization;GO:0008150/…	GO:0005575//cellular_component;GO:0005622//intracellular anatomical structure;GO:0005623//obsolete cell;GO:0005628//prospore membrane;GO:0005634//nucleus;GO:0005737//cytoplasm;GO:0005829//cytosol;GO:0005886//plasma membrane;GO:0005933//cellular bud;GO:0005935//cellular bud neck;GO:0016020//membrane;GO:0019897//extrinsic component of plasma membrane;GO:0019898//extrinsic component of membrane;GO:0…	GO:0000149//SNARE binding;GO:0003674//molecular_function;GO:0005484//SNAP receptor activity;GO:0005488//binding;GO:0005515//protein binding;GO:0005543//phospholipid binding;GO:0005546//phosphatidylinositol-4,5-bisphosphate binding;GO:0008289//lipid binding;GO:0019905//syntaxin binding;GO:0035091//phosphatidylinositol binding;GO:0043167//ion binding;GO:0043168//anion binding;GO:0070300//phosphatid…	-
H6S33_000153	888	20.8563	718	16.2156	536	14.0365	1157	24.4163	622	13.5131	738	15.0206	NW_025408616.1	614876	617784	-	2547	H6S33_000153	GO:0000003;GO:0000226;GO:0000278;GO:0000280;GO:0000923;GO:0000928;GO:0000930;GO:0003674;GO:0005198;GO:0005200;GO:0005488;GO:0005515;GO:0005575;GO:0005622;GO:0005623;GO:0005737;GO:0005815;GO:0005816;GO:0005822;GO:0005824;GO:0005825;GO:0005856;GO:0006810;GO:0006928;GO:0006996;GO:0007010;GO:0007017;GO:0007018;GO:0007020;GO:0007049;GO:0007051;GO:0007052;GO:0007097;GO:0007163;GO:0008092;GO:0008150;GO:…	K16569	3QJMD	Z	sp|Q9Y705|ALP4_SCHPO Spindle pole body component alp4 OS=Schizosaccharomyces pombe (strain 972 / ATCC 24843) OX=284812 GN=alp4 PE=1 SV=1	XP_044699712.1 uncharacterized protein H6S33_000153 [Morchella sextelata]	GO:0000003//reproduction;GO:0000226//microtubule cytoskeleton organization;GO:0000278//mitotic cell cycle;GO:0000280//nuclear division;GO:0006810//transport;GO:0006928//movement of cell or subcellular component;GO:0006996//organelle organization;GO:0007010//cytoskeleton organization;GO:0007017//microtubule-based process;GO:0007018//microtubule-based movement;GO:0007020//microtubule nucleation;GO:…	GO:0000923//equatorial microtubule organizing center;GO:0000930//gamma-tubulin complex;GO:0005575//cellular_component;GO:0005622//intracellular anatomical structure;GO:0005623//obsolete cell;GO:0005737//cytoplasm;GO:0005815//microtubule organizing center;GO:0005816//spindle pole body;GO:0005822//inner plaque of spindle pole body;GO:0005824//outer plaque of spindle pole body;GO:0005825//half bridg…	GO:0003674//molecular_function;GO:0005198//structural molecule activity;GO:0005200//structural constituent of cytoskeleton;GO:0005488//binding;GO:0005515//protein binding;GO:0008092//cytoskeletal protein binding;GO:0015631//tubulin binding;GO:0043015//gamma-tubulin binding;	-
H6S33_000154	3331	270.005	3201	249.498	2162	195.399	5713	416.087	2946	220.887	3030	212.836	NW_025408616.1	618712	619788	+	738	H6S33_000154	GO:0000502;GO:0005575;GO:0005622;GO:0005623;GO:0005634;GO:0005737;GO:0005829;GO:0005839;GO:0006508;GO:0006511;GO:0006807;GO:0007088;GO:0007346;GO:0008150;GO:0008152;GO:0009056;GO:0009057;GO:0009896;GO:0009987;GO:0010498;GO:0010499;GO:0010564;GO:0010638;GO:0010965;GO:0012505;GO:0016020;GO:0019538;GO:0019773;GO:0019941;GO:0030071;GO:0030163;GO:0031331;GO:0031597;GO:0032270;GO:0032436;GO:0032991;GO:…	K02729	3QJKC	O	sp|Q9UT97|PSA5_SCHPO Probable proteasome subunit alpha type-5 OS=Schizosaccharomyces pombe (strain 972 / ATCC 24843) OX=284812 GN=pup2 PE=1 SV=1	XP_044699713.1 uncharacterized protein H6S33_000154 [Morchella sextelata]	GO:0006508//proteolysis;GO:0006511//ubiquitin-dependent protein catabolic process;GO:0006807//nitrogen compound metabolic process;GO:0007088//regulation of mitotic nuclear division;GO:0007346//regulation of mitotic cell cycle;GO:0008150//biological_process;GO:0008152//metabolic process;GO:0009056//catabolic process;GO:0009057//macromolecule catabolic process;GO:0009896//positive regulation of cat…	GO:0000502//proteasome complex;GO:0005575//cellular_component;GO:0005622//intracellular anatomical structure;GO:0005623//obsolete cell;GO:0005634//nucleus;GO:0005737//cytoplasm;GO:0005829//cytosol;GO:0005839//proteasome core complex;GO:0012505//endomembrane system;GO:0016020//membrane;GO:0019773//proteasome core complex, alpha-subunit complex;GO:0031597//cytosolic proteasome complex;GO:0032991//p…	-	ko03050(Proteasome)
H6S33_000155	682	25.3719	405	14.4879	280	11.6144	749	25.0364	546	18.7888	452	14.5717	NW_025408616.1	620488	622095	+	1608	H6S33_000155	-	-	3G2P7	-	-	XP_044699714.1 uncharacterized protein H6S33_000155 [Morchella sextelata]	-	-	-	-
H6S33_000156	1413	44.2319	1563	47.0474	1354	47.2587	1328	37.352	1618	46.8501	1797	48.7468	NW_025408616.1	623227	625776	-	1911	H6S33_000156	GO:0000166;GO:0000322;GO:0000323;GO:0000324;GO:0000329;GO:0003674;GO:0005488;GO:0005524;GO:0005575;GO:0005622;GO:0005623;GO:0005737;GO:0005768;GO:0005773;GO:0005774;GO:0005829;GO:0006605;GO:0006623;GO:0006810;GO:0006886;GO:0006892;GO:0006895;GO:0006896;GO:0006897;GO:0006903;GO:0006906;GO:0006914;GO:0006996;GO:0007033;GO:0007034;GO:0008104;GO:0008144;GO:0008150;GO:0008152;GO:0009056;GO:0009987;GO:…	K20182	3QNE3	U	sp|Q63615|VP33A_RAT Vacuolar protein sorting-associated protein 33A OS=Rattus norvegicus OX=10116 GN=Vps33a PE=1 SV=1	XP_044699715.1 uncharacterized protein H6S33_000156 [Morchella sextelata]	GO:0006605//protein targeting;GO:0006623//protein targeting to vacuole;GO:0006810//transport;GO:0006886//intracellular protein transport;GO:0006892//post-Golgi vesicle-mediated transport;GO:0006895//Golgi to endosome transport;GO:0006896//Golgi to vacuole transport;GO:0006897//endocytosis;GO:0006903//vesicle targeting;GO:0006906//vesicle fusion;GO:0006914//autophagy;GO:0006996//organelle organiza…	GO:0000322//storage vacuole;GO:0000323//lytic vacuole;GO:0000324//fungal-type vacuole;GO:0000329//fungal-type vacuole membrane;GO:0005575//cellular_component;GO:0005622//intracellular anatomical structure;GO:0005623//obsolete cell;GO:0005737//cytoplasm;GO:0005768//endosome;GO:0005773//vacuole;GO:0005774//vacuolar membrane;GO:0005829//cytosol;GO:0012505//endomembrane system;GO:0016020//membrane;GO…	GO:0000166//nucleotide binding;GO:0003674//molecular_function;GO:0005488//binding;GO:0005524//ATP binding;GO:0008144//obsolete drug binding;GO:0017076//purine nucleotide binding;GO:0030554//adenyl nucleotide binding;GO:0032553//ribonucleotide binding;GO:0032555//purine ribonucleotide binding;GO:0032559//adenyl ribonucleotide binding;GO:0035639//purine ribonucleoside triphosphate binding;GO:003609…	ko04138(Autophagy - yeast)
H6S33_000157	1673	42.5513	1414	34.5819	1247	35.3633	2331	53.2698	1780	41.877	2032	44.7863	NW_025408616.1	626836	629595	+	2352	H6S33_000157	GO:0000724;GO:0000725;GO:0005575;GO:0005622;GO:0005623;GO:0005634;GO:0006139;GO:0006259;GO:0006281;GO:0006302;GO:0006310;GO:0006725;GO:0006807;GO:0006950;GO:0006974;GO:0008150;GO:0008152;GO:0009987;GO:0033554;GO:0034641;GO:0043170;GO:0043226;GO:0043227;GO:0043229;GO:0043231;GO:0044237;GO:0044238;GO:0044260;GO:0044424;GO:0044464;GO:0046483;GO:0050896;GO:0051716;GO:0071704;GO:0090304;GO:1901360	K20474	3QNRQ	DU	sp|Q6NUQ1|RINT1_HUMAN RAD50-interacting protein 1 OS=Homo sapiens OX=9606 GN=RINT1 PE=1 SV=1	XP_044699716.1 uncharacterized protein H6S33_000157 [Morchella sextelata]	GO:0000724//double-strand break repair via homologous recombination;GO:0000725//recombinational repair;GO:0006139//nucleobase-containing compound metabolic process;GO:0006259//DNA metabolic process;GO:0006281//DNA repair;GO:0006302//double-strand break repair;GO:0006310//DNA recombination;GO:0006725//cellular aromatic compound metabolic process;GO:0006807//nitrogen compound metabolic process;GO:0…	GO:0005575//cellular_component;GO:0005622//intracellular anatomical structure;GO:0005623//obsolete cell;GO:0005634//nucleus;GO:0043226//organelle;GO:0043227//membrane-bounded organelle;GO:0043229//intracellular organelle;GO:0043231//intracellular membrane-bounded organelle;GO:0044424//obsolete intracellular part;GO:0044464//obsolete cell part;	-	-
H6S33_000158	651	12.1319	875	15.6798	434	9.01797	475	7.95362	357	6.15398	265	4.27957	NW_025408616.1	630042	633539	+	3210	H6S33_000158	GO:0000428;GO:0000988;GO:0000989;GO:0000990;GO:0000991;GO:0001076;GO:0001129;GO:0001132;GO:0003674;GO:0003676;GO:0003677;GO:0003682;GO:0003824;GO:0004402;GO:0005198;GO:0005488;GO:0005515;GO:0005575;GO:0005622;GO:0005623;GO:0005634;GO:0005654;GO:0005667;GO:0005669;GO:0005737;GO:0005829;GO:0006139;GO:0006325;GO:0006351;GO:0006352;GO:0006355;GO:0006357;GO:0006366;GO:0006367;GO:0006464;GO:0006473;GO:…	K03125	3QMW1	K	sp|Q09813|T111_SCHPO Putative transcription initiation factor TFIID 111 kDa subunit OS=Schizosaccharomyces pombe (strain 972 / ATCC 24843) OX=284812 GN=SPAC2G11.14 PE=1 SV=1	XP_044699717.1 uncharacterized protein H6S33_000158 [Morchella sextelata]	GO:0006139//nucleobase-containing compound metabolic process;GO:0006325//chromatin organization;GO:0006351//transcription, DNA-templated;GO:0006352//DNA-templated transcription, initiation;GO:0006355//regulation of transcription, DNA-templated;GO:0006357//regulation of transcription by RNA polymerase II;GO:0006366//transcription by RNA polymerase II;GO:0006367//transcription initiation from RNA p…	GO:0000428//DNA-directed RNA polymerase complex;GO:0005575//cellular_component;GO:0005622//intracellular anatomical structure;GO:0005623//obsolete cell;GO:0005634//nucleus;GO:0005654//nucleoplasm;GO:0005667//transcription regulator complex;GO:0005669//transcription factor TFIID complex;GO:0005737//cytoplasm;GO:0005829//cytosol;GO:0016591//RNA polymerase II, holoenzyme;GO:0030880//RNA polymerase c…	GO:0000988//obsolete transcription factor activity, protein binding;GO:0000989//obsolete transcription factor activity, transcription factor binding;GO:0000990//obsolete transcription factor activity, core RNA polymerase binding;GO:0000991//obsolete transcription factor activity, core RNA polymerase II binding;GO:0001076//obsolete transcription factor activity, RNA polymerase II transcription fac…	ko03022(Basal transcription factors)
H6S33_000159	966	35.6711	1142	40.5498	695	28.615	958	31.7853	562	19.1962	599	19.1677	NW_025408616.1	634018	636149	+	1620	H6S33_000159	GO:0000003;GO:0000018;GO:0000150;GO:0000228;GO:0000278;GO:0000280;GO:0000709;GO:0000722;GO:0000723;GO:0000724;GO:0000725;GO:0000726;GO:0000727;GO:0000729;GO:0000730;GO:0000733;GO:0003006;GO:0003674;GO:0003676;GO:0003677;GO:0003684;GO:0003690;GO:0003697;GO:0003824;GO:0005488;GO:0005515;GO:0005575;GO:0005622;GO:0005623;GO:0005634;GO:0005654;GO:0005694;GO:0006139;GO:0006259;GO:0006260;GO:0006261;GO:…	K10873	3QJXT	L	sp|Q96UP6|RAD52_EMENI DNA repair and recombination protein radC OS=Emericella nidulans (strain FGSC A4 / ATCC 38163 / CBS 112.46 / NRRL 194 / M139) OX=227321 GN=radC PE=3 SV=1	XP_044699718.1 uncharacterized protein H6S33_000159 [Morchella sextelata]	GO:0000003//reproduction;GO:0000018//regulation of DNA recombination;GO:0000278//mitotic cell cycle;GO:0000280//nuclear division;GO:0000709//meiotic joint molecule formation;GO:0000722//telomere maintenance via recombination;GO:0000723//telomere maintenance;GO:0000724//double-strand break repair via homologous recombination;GO:0000725//recombinational repair;GO:0000726//obsolete non-recombination…	GO:0000228//nuclear chromosome;GO:0005575//cellular_component;GO:0005622//intracellular anatomical structure;GO:0005623//obsolete cell;GO:0005634//nucleus;GO:0005654//nucleoplasm;GO:0005694//chromosome;GO:0031974//membrane-enclosed lumen;GO:0031981//nuclear lumen;GO:0032991//protein-containing complex;GO:0032993//protein-DNA complex;GO:0035861//site of double-strand break;GO:0043226//organelle;GO…	GO:0000150//DNA strand exchange activity;GO:0003674//molecular_function;GO:0003676//nucleic acid binding;GO:0003677//DNA binding;GO:0003684//damaged DNA binding;GO:0003690//double-stranded DNA binding;GO:0003697//single-stranded DNA binding;GO:0003824//catalytic activity;GO:0005488//binding;GO:0005515//protein binding;GO:0042802//identical protein binding;GO:0045027//DNA end binding;GO:0097159//o…	ko03440(Homologous recombination)
H6S33_000160	1	0.178039	1	0.171198	0	0	4	0.639877	1	0.164685	0	0	NW_025408616.1	637277	637612	-	336	H6S33_000160	-	-	-	-	-	XP_044699719.1 uncharacterized protein H6S33_000160 [Morchella sextelata]	-	-	-	-
H6S33_000161	368	10.7281	333	9.33478	230	7.47609	804	21.0598	619	16.6919	766	19.3513	NW_025408616.1	640890	643100	+	2052	H6S33_000161	-	-	3QPGE	-	-	XP_044699720.1 uncharacterized protein H6S33_000161 [Morchella sextelata]	-	-	-	-
H6S33_000162	185	7.31938	174	6.61965	170	7.49931	149	5.29676	182	6.66059	230	7.88561	NW_025408616.1	644712	646345	+	1512	H6S33_000162	-	-	-	-	-	XP_044699721.1 uncharacterized protein H6S33_000162 [Morchella sextelata]	-	-	-	-
H6S33_000163	392	8.2979	269	5.47542	209	4.93285	583	11.0885	287	5.61957	371	6.80551	NW_025408616.1	647865	651158	+	2826	H6S33_000163	-	-	3TUDC	S	-	XP_044699722.1 uncharacterized protein H6S33_000163 [Morchella sextelata]	-	-	-	-
H6S33_000164	20	0.994532	19	0.908501	10	0.554445	64	2.8595	26	1.19592	28	1.20657	NW_025408616.1	652300	653827	-	1203	H6S33_000164	GO:0005575;GO:0005622;GO:0005623;GO:0005737;GO:0005773;GO:0005775;GO:0031974;GO:0043226;GO:0043227;GO:0043229;GO:0043231;GO:0043233;GO:0044422;GO:0044424;GO:0044437;GO:0044444;GO:0044446;GO:0044464;GO:0070013	K01166	1ZXR7	A	sp|Q4WXZ5|RNY1_ASPFU Ribonuclease T2-like OS=Neosartorya fumigata (strain ATCC MYA-4609 / Af293 / CBS 101355 / FGSC A1100) OX=330879 GN=rny1 PE=3 SV=2	XP_044699723.1 uncharacterized protein H6S33_000164 [Morchella sextelata]	-	GO:0005575//cellular_component;GO:0005622//intracellular anatomical structure;GO:0005623//obsolete cell;GO:0005737//cytoplasm;GO:0005773//vacuole;GO:0005775//vacuolar lumen;GO:0031974//membrane-enclosed lumen;GO:0043226//organelle;GO:0043227//membrane-bounded organelle;GO:0043229//intracellular organelle;GO:0043231//intracellular membrane-bounded organelle;GO:0043233//organelle lumen;GO:0044422//…	-	-
H6S33_000165	773	26.5299	488	16.105	233	8.91626	1484	45.7628	712	22.6035	773	22.9901	NW_025408616.1	656734	658476	-	1743	H6S33_000165	-	-	-	-	-	XP_044699724.1 uncharacterized protein H6S33_000165 [Morchella sextelata]	-	-	-	-
H6S33_000166	560	10.696	657	12.0665	554	11.7981	822	14.1067	708	12.5085	689	11.404	NW_025408616.1	659462	662868	-	3132	H6S33_000166	GO:0000127;GO:0005575;GO:0005622;GO:0005623;GO:0005634;GO:0005667;GO:0005737;GO:0006139;GO:0006351;GO:0006352;GO:0006383;GO:0006384;GO:0006725;GO:0006807;GO:0008150;GO:0008152;GO:0009058;GO:0009059;GO:0009303;GO:0009987;GO:0010467;GO:0016070;GO:0016072;GO:0018130;GO:0019438;GO:0032774;GO:0032991;GO:0034641;GO:0034645;GO:0034654;GO:0034660;GO:0042791;GO:0043170;GO:0043226;GO:0043227;GO:0043229;GO:…	K15201	3QJXK	K	sp|O74458|SFC4_SCHPO Transcription factor tau subunit sfc4 OS=Schizosaccharomyces pombe (strain 972 / ATCC 24843) OX=284812 GN=sfc4 PE=1 SV=1	XP_044699725.1 uncharacterized protein H6S33_000166 [Morchella sextelata]	GO:0006139//nucleobase-containing compound metabolic process;GO:0006351//transcription, DNA-templated;GO:0006352//DNA-templated transcription, initiation;GO:0006383//transcription by RNA polymerase III;GO:0006384//transcription initiation from RNA polymerase III promoter;GO:0006725//cellular aromatic compound metabolic process;GO:0006807//nitrogen compound metabolic process;GO:0008150//biological…	GO:0000127//transcription factor TFIIIC complex;GO:0005575//cellular_component;GO:0005622//intracellular anatomical structure;GO:0005623//obsolete cell;GO:0005634//nucleus;GO:0005667//transcription regulator complex;GO:0005737//cytoplasm;GO:0032991//protein-containing complex;GO:0043226//organelle;GO:0043227//membrane-bounded organelle;GO:0043229//intracellular organelle;GO:0043231//intracellular…	-	-
H6S33_000167	897	53.3925	988	56.5494	632	41.9445	1264	67.6016	651	35.8433	676	34.869	NW_025408616.1	663094	664271	+	1005	H6S33_000167	GO:0000460;GO:0000463;GO:0000466;GO:0000470;GO:0005575;GO:0005622;GO:0005623;GO:0005634;GO:0005730;GO:0006139;GO:0006364;GO:0006396;GO:0006725;GO:0006807;GO:0008150;GO:0008152;GO:0009987;GO:0010467;GO:0016070;GO:0016072;GO:0022613;GO:0030684;GO:0030687;GO:0031974;GO:0031981;GO:0032991;GO:0034470;GO:0034641;GO:0034660;GO:0042254;GO:0042273;GO:0043170;GO:0043226;GO:0043227;GO:0043228;GO:0043229;GO:…	K14831	3QMSY	A	sp|P10962|MAK16_YEAST Protein MAK16 OS=Saccharomyces cerevisiae (strain ATCC 204508 / S288c) OX=559292 GN=MAK16 PE=1 SV=2	XP_044699726.1 uncharacterized protein H6S33_000167 [Morchella sextelata]	GO:0000460//maturation of 5.8S rRNA;GO:0000463//maturation of LSU-rRNA from tricistronic rRNA transcript (SSU-rRNA, 5.8S rRNA, LSU-rRNA);GO:0000466//maturation of 5.8S rRNA from tricistronic rRNA transcript (SSU-rRNA, 5.8S rRNA, LSU-rRNA);GO:0000470//maturation of LSU-rRNA;GO:0006139//nucleobase-containing compound metabolic process;GO:0006364//rRNA processing;GO:0006396//RNA processing;GO:000672…	GO:0005575//cellular_component;GO:0005622//intracellular anatomical structure;GO:0005623//obsolete cell;GO:0005634//nucleus;GO:0005730//nucleolus;GO:0030684//preribosome;GO:0030687//preribosome, large subunit precursor;GO:0031974//membrane-enclosed lumen;GO:0031981//nuclear lumen;GO:0032991//protein-containing complex;GO:0043226//organelle;GO:0043227//membrane-bounded organelle;GO:0043228//non-me…	-	-
H6S33_000168	435	22.0714	370	18.052	273	15.4445	1489	67.8824	467	21.9178	507	22.2922	NW_025408616.1	667137	668398	+	1179	H6S33_000168	-	-	-	-	-	XP_044699727.1 uncharacterized protein H6S33_000168 [Morchella sextelata]	-	-	-	-
H6S33_000169	757	49.6541	795	50.1429	576	42.1261	837	49.3295	716	43.4421	708	40.2437	NW_025408616.1	668956	670189	-	912	H6S33_000169	GO:0000428;GO:0003674;GO:0003824;GO:0003899;GO:0005575;GO:0005622;GO:0005623;GO:0005634;GO:0005654;GO:0005666;GO:0005737;GO:0005739;GO:0006139;GO:0006351;GO:0006383;GO:0006399;GO:0006725;GO:0006807;GO:0008150;GO:0008152;GO:0009058;GO:0009059;GO:0009304;GO:0009987;GO:0010467;GO:0016070;GO:0016740;GO:0016772;GO:0016779;GO:0018130;GO:0019438;GO:0030880;GO:0031974;GO:0031981;GO:0032774;GO:0032991;GO:…	K03025	3QN4Q	K	sp|O94553|RPC6_SCHPO Probable DNA-directed RNA polymerase III subunit rpc6 OS=Schizosaccharomyces pombe (strain 972 / ATCC 24843) OX=284812 GN=rpc6 PE=2 SV=1	XP_044699728.1 uncharacterized protein H6S33_000169 [Morchella sextelata]	GO:0006139//nucleobase-containing compound metabolic process;GO:0006351//transcription, DNA-templated;GO:0006383//transcription by RNA polymerase III;GO:0006399//tRNA metabolic process;GO:0006725//cellular aromatic compound metabolic process;GO:0006807//nitrogen compound metabolic process;GO:0008150//biological_process;GO:0008152//metabolic process;GO:0009058//biosynthetic process;GO:0009059//mac…	GO:0000428//DNA-directed RNA polymerase complex;GO:0005575//cellular_component;GO:0005622//intracellular anatomical structure;GO:0005623//obsolete cell;GO:0005634//nucleus;GO:0005654//nucleoplasm;GO:0005666//RNA polymerase III complex;GO:0005737//cytoplasm;GO:0005739//mitochondrion;GO:0030880//RNA polymerase complex;GO:0031974//membrane-enclosed lumen;GO:0031981//nuclear lumen;GO:0032991//protein…	GO:0003674//molecular_function;GO:0003824//catalytic activity;GO:0003899//DNA-directed 5'-3' RNA polymerase activity;GO:0016740//transferase activity;GO:0016772//transferase activity, transferring phosphorus-containing groups;GO:0016779//nucleotidyltransferase activity;GO:0034062//5'-3' RNA polymerase activity;GO:0097747//RNA polymerase activity;GO:0140098//catalytic activity, acting on RNA;	ko03020(RNA polymerase)
H6S33_000170	324	15.9918	428	20.3132	376	20.6923	382	16.9409	473	21.5949	414	17.7075	NW_025408616.1	672179	673390	-	1212	H6S33_000170	GO:0000001;GO:0005575;GO:0005622;GO:0005623;GO:0005737;GO:0005739;GO:0005740;GO:0005741;GO:0005783;GO:0006605;GO:0006626;GO:0006810;GO:0006811;GO:0006820;GO:0006839;GO:0006869;GO:0006886;GO:0006996;GO:0007005;GO:0007006;GO:0007008;GO:0008104;GO:0008150;GO:0009987;GO:0010876;GO:0012505;GO:0015031;GO:0015711;GO:0015748;GO:0015833;GO:0015914;GO:0016020;GO:0016043;GO:0017038;GO:0019867;GO:0022406;GO:…	K17765	3QJS4	U	sp|A7ELE2|MDM12_SCLS1 Mitochondrial distribution and morphology protein 12 OS=Sclerotinia sclerotiorum (strain ATCC 18683 / 1980 / Ss-1) OX=665079 GN=mdm12 PE=3 SV=1	XP_044699729.1 uncharacterized protein H6S33_000170 [Morchella sextelata]	GO:0000001//mitochondrion inheritance;GO:0006605//protein targeting;GO:0006626//protein targeting to mitochondrion;GO:0006810//transport;GO:0006811//ion transport;GO:0006820//anion transport;GO:0006839//mitochondrial transport;GO:0006869//lipid transport;GO:0006886//intracellular protein transport;GO:0006996//organelle organization;GO:0007005//mitochondrion organization;GO:0007006//mitochondrial …	GO:0005575//cellular_component;GO:0005622//intracellular anatomical structure;GO:0005623//obsolete cell;GO:0005737//cytoplasm;GO:0005739//mitochondrion;GO:0005740//mitochondrial envelope;GO:0005741//mitochondrial outer membrane;GO:0005783//endoplasmic reticulum;GO:0012505//endomembrane system;GO:0016020//membrane;GO:0019867//outer membrane;GO:0031090//organelle membrane;GO:0031966//mitochondrial …	-	ko04139(Mitophagy - yeast)
H6S33_000171	1265	14.0214	1678	17.8845	1234	15.2506	1339	13.3353	1212	12.4263	1522	14.6191	NW_025408616.1	674203	679942	-	5397	H6S33_000171	GO:0000003;GO:0000139;GO:0000902;GO:0000909;GO:0003006;GO:0005575;GO:0005622;GO:0005623;GO:0005737;GO:0005739;GO:0005768;GO:0005794;GO:0005802;GO:0005829;GO:0006810;GO:0006892;GO:0006895;GO:0006996;GO:0007029;GO:0007275;GO:0008150;GO:0009653;GO:0009987;GO:0010256;GO:0010720;GO:0012505;GO:0016020;GO:0016043;GO:0016192;GO:0016482;GO:0019953;GO:0019954;GO:0022414;GO:0030154;GO:0030436;GO:0030582;GO:…	-	3QKT3	K	sp|Q9Y7B3|DOP1_EMENI Protein dopey OS=Emericella nidulans (strain FGSC A4 / ATCC 38163 / CBS 112.46 / NRRL 194 / M139) OX=227321 GN=dop1 PE=1 SV=1	XP_044699730.1 uncharacterized protein H6S33_000171 [Morchella sextelata]	GO:0000003//reproduction;GO:0000902//cell morphogenesis;GO:0000909//sporocarp development involved in sexual reproduction;GO:0003006//developmental process involved in reproduction;GO:0006810//transport;GO:0006892//post-Golgi vesicle-mediated transport;GO:0006895//Golgi to endosome transport;GO:0006996//organelle organization;GO:0007029//endoplasmic reticulum organization;GO:0007275//multicellula…	GO:0000139//Golgi membrane;GO:0005575//cellular_component;GO:0005622//intracellular anatomical structure;GO:0005623//obsolete cell;GO:0005737//cytoplasm;GO:0005739//mitochondrion;GO:0005768//endosome;GO:0005794//Golgi apparatus;GO:0005802//trans-Golgi network;GO:0005829//cytosol;GO:0012505//endomembrane system;GO:0016020//membrane;GO:0031090//organelle membrane;GO:0031410//cytoplasmic vesicle;GO:…	-	-
H6S33_000172	2200	186.676	1529	124.754	1674	158.376	2791	212.788	2719	213.409	2666	196.033	NW_025408616.1	680697	681659	-	705	H6S33_000172	GO:0003674;GO:0005198;GO:0005488;GO:0005515;GO:0005575;GO:0005622;GO:0005623;GO:0005737;GO:0005768;GO:0005794;GO:0005802;GO:0005856;GO:0005938;GO:0006810;GO:0006886;GO:0006887;GO:0006897;GO:0006898;GO:0008104;GO:0008150;GO:0009987;GO:0012505;GO:0012506;GO:0015031;GO:0015629;GO:0015833;GO:0016020;GO:0016043;GO:0016192;GO:0022607;GO:0030100;GO:0030117;GO:0030118;GO:0030120;GO:0030125;GO:0030135;GO:…	-	3QQ07	U	sp|Q9USP6|CLC1_SCHPO Clathrin light chain OS=Schizosaccharomyces pombe (strain 972 / ATCC 24843) OX=284812 GN=clc1 PE=1 SV=1	XP_044699731.1 uncharacterized protein H6S33_000172 [Morchella sextelata]	GO:0006810//transport;GO:0006886//intracellular protein transport;GO:0006887//exocytosis;GO:0006897//endocytosis;GO:0006898//receptor-mediated endocytosis;GO:0008104//protein localization;GO:0008150//biological_process;GO:0009987//cellular process;GO:0015031//protein transport;GO:0015833//peptide transport;GO:0016043//cellular component organization;GO:0016192//vesicle-mediated transport;GO:00226…	GO:0005575//cellular_component;GO:0005622//intracellular anatomical structure;GO:0005623//obsolete cell;GO:0005737//cytoplasm;GO:0005768//endosome;GO:0005794//Golgi apparatus;GO:0005802//trans-Golgi network;GO:0005856//cytoskeleton;GO:0005938//cell cortex;GO:0012505//endomembrane system;GO:0012506//vesicle membrane;GO:0015629//actin cytoskeleton;GO:0016020//membrane;GO:0030117//membrane coat;GO:0…	GO:0003674//molecular_function;GO:0005198//structural molecule activity;GO:0005488//binding;GO:0005515//protein binding;GO:0030276//clathrin binding;GO:0032050//clathrin heavy chain binding;	-
H6S33_000173	1545	50.5876	2289	72.0683	1818	66.3712	1221	35.9214	1437	43.5222	1545	43.8378	NW_025408616.1	682048	684457	+	1827	H6S33_000173	GO:0000956;GO:0003674;GO:0003824;GO:0004652;GO:0005575;GO:0005622;GO:0005623;GO:0005634;GO:0005654;GO:0005737;GO:0005829;GO:0005847;GO:0005849;GO:0006139;GO:0006378;GO:0006396;GO:0006397;GO:0006401;GO:0006402;GO:0006725;GO:0006807;GO:0008150;GO:0008152;GO:0009056;GO:0009057;GO:0009892;GO:0009987;GO:0010467;GO:0010468;GO:0010605;GO:0010629;GO:0016070;GO:0016071;GO:0016074;GO:0016604;GO:0016740;GO:…	K14376	3QNU7	A	sp|Q10295|PAP_SCHPO Poly(A) polymerase pla1 OS=Schizosaccharomyces pombe (strain 972 / ATCC 24843) OX=284812 GN=pla1 PE=1 SV=1	XP_044699732.1 uncharacterized protein H6S33_000173 [Morchella sextelata]	GO:0000956//nuclear-transcribed mRNA catabolic process;GO:0006139//nucleobase-containing compound metabolic process;GO:0006378//mRNA polyadenylation;GO:0006396//RNA processing;GO:0006397//mRNA processing;GO:0006401//RNA catabolic process;GO:0006402//mRNA catabolic process;GO:0006725//cellular aromatic compound metabolic process;GO:0006807//nitrogen compound metabolic process;GO:0008150//biologica…	GO:0005575//cellular_component;GO:0005622//intracellular anatomical structure;GO:0005623//obsolete cell;GO:0005634//nucleus;GO:0005654//nucleoplasm;GO:0005737//cytoplasm;GO:0005829//cytosol;GO:0005847//mRNA cleavage and polyadenylation specificity factor complex;GO:0005849//mRNA cleavage factor complex;GO:0016604//nuclear body;GO:0031974//membrane-enclosed lumen;GO:0031981//nuclear lumen;GO:00329…	GO:0003674//molecular_function;GO:0003824//catalytic activity;GO:0004652//polynucleotide adenylyltransferase activity;GO:0016740//transferase activity;GO:0016772//transferase activity, transferring phosphorus-containing groups;GO:0016779//nucleotidyltransferase activity;GO:0070566//adenylyltransferase activity;	ko03015(mRNA surveillance pathway)
H6S33_000174	3105	90.2548	1345	37.5936	1049	33.9981	11183	292.071	3156	84.8564	4463	112.419	NW_025408616.1	686601	689222	+	2058	H6S33_000174	GO:0003674;GO:0003824;GO:0004802;GO:0005575;GO:0005622;GO:0005623;GO:0005634;GO:0005737;GO:0006081;GO:0006098;GO:0006139;GO:0006725;GO:0006732;GO:0006733;GO:0006739;GO:0006753;GO:0006793;GO:0006796;GO:0006807;GO:0008150;GO:0008152;GO:0009052;GO:0009117;GO:0009987;GO:0016740;GO:0016744;GO:0019362;GO:0019637;GO:0019682;GO:0019693;GO:0034641;GO:0043226;GO:0043227;GO:0043229;GO:0043231;GO:0044237;GO:…	K00615	200YU	G	sp|Q9URM2|TKT_SCHPO Probable transketolase OS=Schizosaccharomyces pombe (strain 972 / ATCC 24843) OX=284812 GN=SPBC2G5.05 PE=2 SV=1	XP_044699733.1 uncharacterized protein H6S33_000174 [Morchella sextelata]	GO:0006081//cellular aldehyde metabolic process;GO:0006098//pentose-phosphate shunt;GO:0006139//nucleobase-containing compound metabolic process;GO:0006725//cellular aromatic compound metabolic process;GO:0006732//obsolete coenzyme metabolic process;GO:0006733//obsolete oxidoreduction coenzyme metabolic process;GO:0006739//NADP metabolic process;GO:0006753//nucleoside phosphate metabolic process;…	GO:0005575//cellular_component;GO:0005622//intracellular anatomical structure;GO:0005623//obsolete cell;GO:0005634//nucleus;GO:0005737//cytoplasm;GO:0043226//organelle;GO:0043227//membrane-bounded organelle;GO:0043229//intracellular organelle;GO:0043231//intracellular membrane-bounded organelle;GO:0044424//obsolete intracellular part;GO:0044464//obsolete cell part;	GO:0003674//molecular_function;GO:0003824//catalytic activity;GO:0004802//transketolase activity;GO:0016740//transferase activity;GO:0016744//transketolase or transaldolase activity;	ko00030(Pentose phosphate pathway)
H6S33_000175	944	7.26503	1236	9.14676	1032	8.85554	894	6.18194	869	6.1862	1006	6.70916	NW_025408616.1	689806	698028	+	7773	H6S33_000175	GO:0000447;GO:0000460;GO:0000462;GO:0000466;GO:0000469;GO:0000472;GO:0000478;GO:0000479;GO:0000480;GO:0000966;GO:0000967;GO:0003674;GO:0003676;GO:0003723;GO:0003729;GO:0005488;GO:0005575;GO:0005622;GO:0005623;GO:0005634;GO:0005654;GO:0005730;GO:0005737;GO:0006139;GO:0006364;GO:0006396;GO:0006725;GO:0006807;GO:0008150;GO:0008152;GO:0009987;GO:0010467;GO:0016070;GO:0016072;GO:0022613;GO:0030490;GO:…	K14772	3QNW5	V	sp|O60055|UTP20_SCHPO U3 small nucleolar RNA-associated protein 20 OS=Schizosaccharomyces pombe (strain 972 / ATCC 24843) OX=284812 GN=utp20 PE=3 SV=1	XP_044699734.1 uncharacterized protein H6S33_000175 [Morchella sextelata]	GO:0000447//endonucleolytic cleavage in ITS1 to separate SSU-rRNA from 5.8S rRNA and LSU-rRNA from tricistronic rRNA transcript (SSU-rRNA, 5.8S rRNA, LSU-rRNA);GO:0000460//maturation of 5.8S rRNA;GO:0000462//maturation of SSU-rRNA from tricistronic rRNA transcript (SSU-rRNA, 5.8S rRNA, LSU-rRNA);GO:0000466//maturation of 5.8S rRNA from tricistronic rRNA transcript (SSU-rRNA, 5.8S rRNA, LSU-rRNA);…	GO:0005575//cellular_component;GO:0005622//intracellular anatomical structure;GO:0005623//obsolete cell;GO:0005634//nucleus;GO:0005654//nucleoplasm;GO:0005730//nucleolus;GO:0005737//cytoplasm;GO:0030684//preribosome;GO:0030686//90S preribosome;GO:0030688//preribosome, small subunit precursor;GO:0031974//membrane-enclosed lumen;GO:0031981//nuclear lumen;GO:0032040//small-subunit processome;GO:0032…	GO:0003674//molecular_function;GO:0003676//nucleic acid binding;GO:0003723//RNA binding;GO:0003729//mRNA binding;GO:0005488//binding;GO:0030515//snoRNA binding;GO:0097159//organic cyclic compound binding;GO:1901363//heterocyclic compound binding;	-
H6S33_000176	1221	22.1137	1356	23.615	1163	23.4853	1608	26.167	1527	25.5814	1988	31.2009	NW_025408616.1	699673	703854	+	3303	H6S33_000176	GO:0000003;GO:0000131;GO:0000145;GO:0000920;GO:0000922;GO:0003006;GO:0005575;GO:0005622;GO:0005623;GO:0005628;GO:0005737;GO:0005819;GO:0005856;GO:0005933;GO:0005934;GO:0005935;GO:0005937;GO:0005938;GO:0006605;GO:0006612;GO:0006810;GO:0006886;GO:0006887;GO:0006892;GO:0006893;GO:0006897;GO:0006903;GO:0006996;GO:0007029;GO:0007030;GO:0007049;GO:0008104;GO:0008150;GO:0009653;GO:0009987;GO:0010256;GO:…	K06111	3QQ93	U	sp|Q9HE88|SEC8_NEUCR Probable exocyst complex component sec8 OS=Neurospora crassa (strain ATCC 24698 / 74-OR23-1A / CBS 708.71 / DSM 1257 / FGSC 987) OX=367110 GN=sec8 PE=3 SV=1	XP_044699735.1 uncharacterized protein H6S33_000176 [Morchella sextelata]	GO:0000003//reproduction;GO:0000920//septum digestion after cytokinesis;GO:0003006//developmental process involved in reproduction;GO:0006605//protein targeting;GO:0006612//protein targeting to membrane;GO:0006810//transport;GO:0006886//intracellular protein transport;GO:0006887//exocytosis;GO:0006892//post-Golgi vesicle-mediated transport;GO:0006893//Golgi to plasma membrane transport;GO:0006897…	GO:0000131//incipient cellular bud site;GO:0000145//exocyst;GO:0000922//spindle pole;GO:0005575//cellular_component;GO:0005622//intracellular anatomical structure;GO:0005623//obsolete cell;GO:0005628//prospore membrane;GO:0005737//cytoplasm;GO:0005819//spindle;GO:0005856//cytoskeleton;GO:0005933//cellular bud;GO:0005934//cellular bud tip;GO:0005935//cellular bud neck;GO:0005937//mating projection…	-	-
H6S33_000177	41	3.71616	70	6.10086	77	7.78163	62	5.04921	56	4.69502	47	3.69159	NW_025408616.1	705241	706053	+	660	H6S33_000177	-	-	-	-	-	XP_044699736.1 uncharacterized protein H6S33_000177 [Morchella sextelata]	-	-	-	-
H6S33_000178	9	2.2156	9	2.13046	6	1.64691	39	8.62649	18	4.09882	20	4.26661	NW_025408616.1	707300	707695	+	243	H6S33_000178	-	-	-	-	-	XP_044699737.1 uncharacterized protein H6S33_000178 [Morchella sextelata]	-	-	-	-
H6S33_000179	4349	146.241	6550	211.789	6692	250.902	3819	115.385	4924	153.156	4109	119.734	NW_025408616.1	708998	710972	+	1779	H6S33_000179	GO:0000322;GO:0000323;GO:0000324;GO:0003674;GO:0005215;GO:0005575;GO:0005622;GO:0005623;GO:0005737;GO:0005773;GO:0005886;GO:0005887;GO:0006810;GO:0006857;GO:0008150;GO:0015833;GO:0016020;GO:0016021;GO:0022857;GO:0031224;GO:0031226;GO:0031520;GO:0032153;GO:0035442;GO:0035443;GO:0035672;GO:0035673;GO:0042886;GO:0042887;GO:0042937;GO:0042938;GO:0042939;GO:0043226;GO:0043227;GO:0043229;GO:0043231;GO:…	K03305	3QJX1	P	sp|P32901|PTR2_YEAST Peptide transporter PTR2 OS=Saccharomyces cerevisiae (strain ATCC 204508 / S288c) OX=559292 GN=PTR2 PE=1 SV=2	XP_044699738.1 uncharacterized protein H6S33_000179 [Morchella sextelata]	GO:0006810//transport;GO:0006857//oligopeptide transport;GO:0008150//biological_process;GO:0015833//peptide transport;GO:0035442//dipeptide transmembrane transport;GO:0035443//tripeptide transmembrane transport;GO:0035672//oligopeptide transmembrane transport;GO:0042886//amide transport;GO:0042938//dipeptide transport;GO:0042939//tripeptide transport;GO:0051179//localization;GO:0051234//establish…	GO:0000322//storage vacuole;GO:0000323//lytic vacuole;GO:0000324//fungal-type vacuole;GO:0005575//cellular_component;GO:0005622//intracellular anatomical structure;GO:0005623//obsolete cell;GO:0005737//cytoplasm;GO:0005773//vacuole;GO:0005886//plasma membrane;GO:0005887//integral component of plasma membrane;GO:0016020//membrane;GO:0016021//integral component of membrane;GO:0031224//intrinsic com…	GO:0003674//molecular_function;GO:0005215//transporter activity;GO:0022857//transmembrane transporter activity;GO:0035673//oligopeptide transmembrane transporter activity;GO:0042887//amide transmembrane transporter activity;GO:0042937//tripeptide transmembrane transporter activity;GO:0071916//dipeptide transmembrane transporter activity;GO:1904680//peptide transmembrane transporter activity;	-
H6S33_000180	817	26.6633	939	29.4673	611	22.2332	611	17.9166	749	22.6106	809	22.8794	NW_025408616.1	712753	715904	-	1833	H6S33_000180	-	-	3RM9J	-	sp|Q550W6|FUCT1_DICDI GDP-fucose transporter 1 OS=Dictyostelium discoideum OX=44689 GN=slc35c1 PE=3 SV=1	XP_044699739.1 uncharacterized protein H6S33_000180 [Morchella sextelata]	-	-	-	-
H6S33_000181	1086	29.0674	618	15.9055	293	8.74408	2303	55.385	747	18.4942	886	20.5502	NW_025408616.1	717230	719598	+	2235	H6S33_000181	-	-	-	-	-	XP_044699740.1 uncharacterized protein H6S33_000181 [Morchella sextelata]	-	-	-	-
H6S33_000182	29	2.83466	41	3.85363	31	3.37858	69	6.06001	22	1.98914	38	3.21878	NW_025408616.1	720412	721157	-	612	H6S33_000182	-	-	20MUA	-	-	XP_044699741.1 uncharacterized protein H6S33_000182 [Morchella sextelata]	-	-	-	-
H6S33_000183	1122	71.0257	1530	93.1316	1393	98.3203	2333	132.696	2052	120.154	1723	94.5176	NW_025408616.1	723648	724834	+	945	H6S33_000183	-	-	3QUR7	Q	sp|Q6K332|ODD33_ORYSJ 2-oxoglutarate-dependent dioxygenase 33 OS=Oryza sativa subsp. japonica OX=39947 GN=2ODD33 PE=1 SV=1	XP_044699742.1 uncharacterized protein H6S33_000183 [Morchella sextelata]	-	-	-	-
H6S33_000184	5449	171.11	7823	236.219	6277	219.776	4343	122.538	3216	93.4145	2953	80.3577	NW_025408616.1	726610	728960	-	1905	H6S33_000184	-	-	3QJZT	G	sp|O94343|YHMA_SCHPO Uncharacterized MFS-type transporter C1271.10c OS=Schizosaccharomyces pombe (strain 972 / ATCC 24843) OX=284812 GN=SPBC1271.10c PE=1 SV=1	XP_044699743.1 uncharacterized protein H6S33_000184 [Morchella sextelata]	-	-	-	-
H6S33_000185	93	31.4314	193	62.7222	106	39.9445	68	20.6496	109	34.0758	85	24.8946	NW_025408616.1	733360	733536	+	177	H6S33_000185	-	-	-	-	-	XP_044699744.1 uncharacterized protein H6S33_000185 [Morchella sextelata]	-	-	-	-
H6S33_000186	120	3.74467	176	5.28114	127	4.41881	403	11.2995	273	7.88013	265	7.1661	NW_025408616.1	742082	744118	-	1917	H6S33_000186	-	-	3QNHF	S	sp|A0A084AFG9|SAT20_STACB Satratoxin biosynthesis SC3 cluster transcription factor SAT20 OS=Stachybotrys chartarum (strain CBS 109288 / IBT 7711) OX=1280523 GN=SAT20 PE=3 SV=1	XP_044699745.1 uncharacterized protein H6S33_000186 [Morchella sextelata]	-	-	-	-
H6S33_000187	419	18.5667	200	8.52184	139	6.8676	471	18.7527	253	10.37	265	10.1759	NW_025408616.1	750577	752499	-	1350	H6S33_000187	GO:0000272;GO:0003674;GO:0003824;GO:0004553;GO:0004567;GO:0005975;GO:0005976;GO:0008150;GO:0008152;GO:0009056;GO:0009057;GO:0009987;GO:0010412;GO:0015923;GO:0016052;GO:0016787;GO:0016798;GO:0016985;GO:0016998;GO:0043170;GO:0044036;GO:0044237;GO:0044238;GO:0044247;GO:0044248;GO:0044260;GO:0044262;GO:0044264;GO:0044275;GO:0046355;GO:0071554;GO:0071704;GO:1901575	K19355	3NZ51	G	sp|Q5AR04|MANF_EMENI Probable mannan endo-1,4-beta-mannosidase F OS=Emericella nidulans (strain FGSC A4 / ATCC 38163 / CBS 112.46 / NRRL 194 / M139) OX=227321 GN=manF PE=3 SV=2	XP_044699746.1 uncharacterized protein H6S33_000187 [Morchella sextelata]	GO:0000272//polysaccharide catabolic process;GO:0005975//carbohydrate metabolic process;GO:0005976//polysaccharide metabolic process;GO:0008150//biological_process;GO:0008152//metabolic process;GO:0009056//catabolic process;GO:0009057//macromolecule catabolic process;GO:0009987//cellular process;GO:0010412//mannan metabolic process;GO:0016052//carbohydrate catabolic process;GO:0016998//cell wall …	-	GO:0003674//molecular_function;GO:0003824//catalytic activity;GO:0004553//hydrolase activity, hydrolyzing O-glycosyl compounds;GO:0004567//beta-mannosidase activity;GO:0015923//mannosidase activity;GO:0016787//hydrolase activity;GO:0016798//hydrolase activity, acting on glycosyl bonds;GO:0016985//mannan endo-1,4-beta-mannosidase activity;	ko00051(Fructose and mannose metabolism)
H6S33_000188	104	12.344	66	7.5327	39	5.16129	148	15.7836	79	8.6734	65	6.68562	NW_025408616.1	757383	758012	+	504	H6S33_000188	-	-	-	-	-	XP_044699747.1 uncharacterized protein H6S33_000188 [Morchella sextelata]	-	-	-	-
H6S33_000189	3700	101.068	4392	115.36	2776	84.5472	2754	67.5921	2588	65.3903	3361	79.5579	NW_025408616.1	759661	762150	-	2190	H6S33_000189	GO:0000003;GO:0000278;GO:0000280;GO:0000281;GO:0000910;GO:0005575;GO:0005622;GO:0005623;GO:0005737;GO:0005886;GO:0006810;GO:0006887;GO:0006996;GO:0007049;GO:0007127;GO:0008150;GO:0009653;GO:0009987;GO:0012505;GO:0016020;GO:0016043;GO:0016192;GO:0022402;GO:0022414;GO:0030133;GO:0030139;GO:0030154;GO:0030427;GO:0030435;GO:0031410;GO:0031520;GO:0031982;GO:0032153;GO:0032502;GO:0032940;GO:0035838;GO:…	-	3RKMX	S	sp|Q51MB1|PALI_MAGO7 pH-response regulator protein palI/RIM9 OS=Magnaporthe oryzae (strain 70-15 / ATCC MYA-4617 / FGSC 8958) OX=242507 GN=RIM9 PE=3 SV=1	XP_044699748.1 uncharacterized protein H6S33_000189 [Morchella sextelata]	GO:0000003//reproduction;GO:0000278//mitotic cell cycle;GO:0000280//nuclear division;GO:0000281//mitotic cytokinesis;GO:0000910//cytokinesis;GO:0006810//transport;GO:0006887//exocytosis;GO:0006996//organelle organization;GO:0007049//cell cycle;GO:0007127//meiosis I;GO:0008150//biological_process;GO:0009653//anatomical structure morphogenesis;GO:0009987//cellular process;GO:0016043//cellular compo…	GO:0005575//cellular_component;GO:0005622//intracellular anatomical structure;GO:0005623//obsolete cell;GO:0005737//cytoplasm;GO:0005886//plasma membrane;GO:0012505//endomembrane system;GO:0016020//membrane;GO:0030133//transport vesicle;GO:0030139//endocytic vesicle;GO:0030427//site of polarized growth;GO:0031410//cytoplasmic vesicle;GO:0031520//plasma membrane of cell tip;GO:0031982//vesicle;GO:…	-	-
H6S33_000190	1030	20.2151	1146	21.6275	977	21.3798	939	16.5587	1064	19.3161	962	16.3614	NW_025408616.1	767498	771276	-	3048	H6S33_000190	-	-	3QJFT	K	sp|O14130|YF54_SCHPO Uncharacterized transcriptional regulatory protein C3C7.04 OS=Schizosaccharomyces pombe (strain 972 / ATCC 24843) OX=284812 GN=SPAC3C7.04 PE=3 SV=1	XP_044699749.1 uncharacterized protein H6S33_000190 [Morchella sextelata]	-	-	-	-
H6S33_000191	2152	133.266	8149	485.249	9982	689.231	1288	71.6663	3914	224.201	2691	144.409	NW_025408616.1	775505	776835	-	966	H6S33_000191	-	-	3QNNA	Q	sp|P0DPA4|FCK2_FUSPC Cytochrome P450 monooxygenase FCK2 OS=Fusarium pseudograminearum (strain CS3096) OX=1028729 GN=FCK2 PE=2 SV=1	XP_044699750.1 uncharacterized protein H6S33_000191 [Morchella sextelata]	-	-	-	-
H6S33_000192	20	2.60658	23	2.88239	22	3.19694	23	2.69334	28	3.3755	23	2.59761	NW_025408616.1	778478	780499	+	459	H6S33_000192	-	-	-	-	-	XP_044699751.1 uncharacterized protein H6S33_000192 [Morchella sextelata]	-	-	-	-
H6S33_000193	100	5.93463	109	6.22018	104	6.88172	63	3.35936	97	5.32481	116	5.96563	NW_025408616.1	781001	782127	-	1008	H6S33_000193	-	-	3QSX0	S	-	XP_044699752.1 uncharacterized protein H6S33_000193 [Morchella sextelata]	-	-	-	-
H6S33_000194	97	6.25959	283	17.5608	230	16.549	79	4.58061	86	5.13348	81	4.52965	NW_025408616.1	788114	789093	+	927	H6S33_000194	-	-	-	-	-	XP_044699753.1 uncharacterized protein H6S33_000194 [Morchella sextelata]	-	-	-	-
H6S33_000195	769	67.8502	469	39.7906	529	52.0415	1555	123.275	2616	213.502	2079	158.959	NW_025408616.1	789454	791644	-	678	H6S33_000195	-	-	-	-	-	XP_044699754.1 uncharacterized protein H6S33_000195 [Morchella sextelata]	-	-	-	-
H6S33_000196	292	26.3465	306	26.5488	363	36.5189	504	40.8595	463	38.6421	438	34.2468	NW_025408616.1	792229	793598	+	663	H6S33_000196	GO:0000041;GO:0003674;GO:0003824;GO:0004601;GO:0005488;GO:0005507;GO:0005575;GO:0005622;GO:0005623;GO:0005737;GO:0005739;GO:0005740;GO:0005743;GO:0006810;GO:0006811;GO:0006812;GO:0006825;GO:0006996;GO:0007005;GO:0008150;GO:0008152;GO:0008379;GO:0008535;GO:0009636;GO:0009987;GO:0016020;GO:0016043;GO:0016209;GO:0016491;GO:0016530;GO:0016531;GO:0016684;GO:0017004;GO:0019866;GO:0022607;GO:0030001;GO:…	K07152	3QNNJ	C	sp|O42899|SCO1_SCHPO Protein sco1 OS=Schizosaccharomyces pombe (strain 972 / ATCC 24843) OX=284812 GN=sco1 PE=3 SV=1	XP_044699755.1 uncharacterized protein H6S33_000196 [Morchella sextelata]	GO:0000041//transition metal ion transport;GO:0006810//transport;GO:0006811//ion transport;GO:0006812//cation transport;GO:0006825//copper ion transport;GO:0006996//organelle organization;GO:0007005//mitochondrion organization;GO:0008150//biological_process;GO:0008152//metabolic process;GO:0008535//respiratory chain complex IV assembly;GO:0009636//response to toxic substance;GO:0009987//cellular …	GO:0005575//cellular_component;GO:0005622//intracellular anatomical structure;GO:0005623//obsolete cell;GO:0005737//cytoplasm;GO:0005739//mitochondrion;GO:0005740//mitochondrial envelope;GO:0005743//mitochondrial inner membrane;GO:0016020//membrane;GO:0019866//organelle inner membrane;GO:0031090//organelle membrane;GO:0031966//mitochondrial membrane;GO:0031967//organelle envelope;GO:0031975//enve…	GO:0003674//molecular_function;GO:0003824//catalytic activity;GO:0004601//peroxidase activity;GO:0005488//binding;GO:0005507//copper ion binding;GO:0008379//thioredoxin peroxidase activity;GO:0016209//antioxidant activity;GO:0016491//oxidoreductase activity;GO:0016530//metallochaperone activity;GO:0016531//copper chaperone activity;GO:0016684//oxidoreductase activity, acting on peroxide as accept…	-
H6S33_000197	11921	314.43	7610	193.01	7308	214.921	11821	280.148	14177	345.887	11917	272.385	NW_025408616.1	796063	798517	+	2268	H6S33_000197	-	-	3QQ3J	S	sp|P53134|YGL4_YEAST Putative oligopeptide transporter YGL114W OS=Saccharomyces cerevisiae (strain ATCC 204508 / S288c) OX=559292 GN=YGL114W PE=1 SV=1	XP_044699756.1 uncharacterized protein H6S33_000197 [Morchella sextelata]	-	-	-	-
H6S33_000198	583	18.1644	676	20.2527	488	16.9528	888	24.8592	495	14.2658	556	15.0118	NW_025408616.1	799713	801885	+	1920	H6S33_000198	GO:0003674;GO:0003824;GO:0005575;GO:0005622;GO:0005623;GO:0005737;GO:0005739;GO:0006793;GO:0006796;GO:0008150;GO:0008152;GO:0009987;GO:0016301;GO:0016310;GO:0016740;GO:0016772;GO:0043226;GO:0043227;GO:0043229;GO:0043231;GO:0044237;GO:0044424;GO:0044444;GO:0044464	K08869	3QQ17	I	sp|A0A179HKZ8|LCSO_PURLI ABC1 family protein lscO OS=Purpureocillium lilacinum OX=33203 GN=lcsO PE=2 SV=1	XP_044699757.1 uncharacterized protein H6S33_000198 [Morchella sextelata]	GO:0006793//phosphorus metabolic process;GO:0006796//phosphate-containing compound metabolic process;GO:0008150//biological_process;GO:0008152//metabolic process;GO:0009987//cellular process;GO:0016310//phosphorylation;GO:0044237//cellular metabolic process;	GO:0005575//cellular_component;GO:0005622//intracellular anatomical structure;GO:0005623//obsolete cell;GO:0005737//cytoplasm;GO:0005739//mitochondrion;GO:0043226//organelle;GO:0043227//membrane-bounded organelle;GO:0043229//intracellular organelle;GO:0043231//intracellular membrane-bounded organelle;GO:0044424//obsolete intracellular part;GO:0044444//obsolete cytoplasmic part;GO:0044464//obsolet…	GO:0003674//molecular_function;GO:0003824//catalytic activity;GO:0016301//kinase activity;GO:0016740//transferase activity;GO:0016772//transferase activity, transferring phosphorus-containing groups;	-
H6S33_000199	717	23.9485	586	18.8209	637	23.7229	179	5.37197	446	13.7795	504	14.5879	NW_025408616.1	803580	805734	-	1791	H6S33_000199	GO:0003674;GO:0005215;GO:0005216;GO:0005244;GO:0005249;GO:0005261;GO:0005267;GO:0005575;GO:0005623;GO:0005886;GO:0005887;GO:0006810;GO:0006811;GO:0006812;GO:0006813;GO:0006873;GO:0006875;GO:0008150;GO:0008324;GO:0009987;GO:0015075;GO:0015077;GO:0015079;GO:0015267;GO:0015318;GO:0015672;GO:0016020;GO:0016021;GO:0019725;GO:0022803;GO:0022832;GO:0022836;GO:0022838;GO:0022839;GO:0022840;GO:0022841;GO:…	K05389	3QMEV	P	sp|P40310|TOK1_YEAST Outward-rectifier potassium channel TOK1 OS=Saccharomyces cerevisiae (strain ATCC 204508 / S288c) OX=559292 GN=TOK1 PE=1 SV=1	XP_044699758.1 uncharacterized protein H6S33_000199 [Morchella sextelata]	GO:0006810//transport;GO:0006811//ion transport;GO:0006812//cation transport;GO:0006813//potassium ion transport;GO:0006873//cellular ion homeostasis;GO:0006875//cellular metal ion homeostasis;GO:0008150//biological_process;GO:0009987//cellular process;GO:0019725//cellular homeostasis;GO:0030001//metal ion transport;GO:0030003//cellular cation homeostasis;GO:0030004//cellular monovalent inorganic…	GO:0005575//cellular_component;GO:0005623//obsolete cell;GO:0005886//plasma membrane;GO:0005887//integral component of plasma membrane;GO:0016020//membrane;GO:0016021//integral component of membrane;GO:0031224//intrinsic component of membrane;GO:0031226//intrinsic component of plasma membrane;GO:0044425//obsolete membrane part;GO:0044459//obsolete plasma membrane part;GO:0044464//obsolete cell pa…	GO:0003674//molecular_function;GO:0005215//transporter activity;GO:0005216//ion channel activity;GO:0005244//voltage-gated ion channel activity;GO:0005249//voltage-gated potassium channel activity;GO:0005261//cation channel activity;GO:0005267//potassium channel activity;GO:0008324//cation transmembrane transporter activity;GO:0015075//ion transmembrane transporter activity;GO:0015079//potassium …	-
H6S33_000200	65	9.53032	61	8.60017	66	10.7897	35	4.61088	44	5.96741	44	5.59051	NW_025408616.1	806443	806850	-	408	H6S33_000200	-	-	3W96G	J	-	XP_044699759.1 uncharacterized protein H6S33_000200 [Morchella sextelata]	-	-	-	-
H6S33_000201	583	32.9327	298	16.1867	216	13.6045	958	48.6234	471	24.6104	566	27.7064	NW_025408616.1	810742	811866	-	1059	H6S33_000201	GO:0003674;GO:0003824;GO:0004632;GO:0005575;GO:0005622;GO:0005623;GO:0005634;GO:0005737;GO:0006082;GO:0006084;GO:0006085;GO:0006139;GO:0006163;GO:0006164;GO:0006575;GO:0006637;GO:0006725;GO:0006732;GO:0006753;GO:0006766;GO:0006767;GO:0006790;GO:0006793;GO:0006796;GO:0006807;GO:0008150;GO:0008152;GO:0009058;GO:0009108;GO:0009117;GO:0009150;GO:0009152;GO:0009165;GO:0009259;GO:0009260;GO:0009987;GO:…	K01922	3QNM6	H	sp|P40506|PPCS_YEAST Phosphopantothenate--cysteine ligase CAB2 OS=Saccharomyces cerevisiae (strain ATCC 204508 / S288c) OX=559292 GN=CAB2 PE=1 SV=2	XP_044699760.1 uncharacterized protein H6S33_000201 [Morchella sextelata]	GO:0006082//organic acid metabolic process;GO:0006084//acetyl-CoA metabolic process;GO:0006085//acetyl-CoA biosynthetic process;GO:0006139//nucleobase-containing compound metabolic process;GO:0006163//purine nucleotide metabolic process;GO:0006164//purine nucleotide biosynthetic process;GO:0006575//cellular modified amino acid metabolic process;GO:0006637//acyl-CoA metabolic process;GO:0006725//c…	GO:0005575//cellular_component;GO:0005622//intracellular anatomical structure;GO:0005623//obsolete cell;GO:0005634//nucleus;GO:0005737//cytoplasm;GO:0032991//protein-containing complex;GO:0043226//organelle;GO:0043227//membrane-bounded organelle;GO:0043229//intracellular organelle;GO:0043231//intracellular membrane-bounded organelle;GO:0044424//obsolete intracellular part;GO:0044464//obsolete cel…	GO:0003674//molecular_function;GO:0003824//catalytic activity;GO:0004632//phosphopantothenate--cysteine ligase activity;GO:0016874//ligase activity;GO:0016879//ligase activity, forming carbon-nitrogen bonds;GO:0016881//acid-amino acid ligase activity;	ko00770(Pantothenate and CoA biosynthesis)
H6S33_000202	82133	1873.87	45513	998.481	39173	996.502	63181	1295.18	51233	1081.21	70072	1385.39	NW_025408616.1	814688	817698	+	2622	H6S33_000202	-	-	3QKBV	S	sp|Q9FYG4|GLOX1_ARATH Aldehyde oxidase GLOX1 OS=Arabidopsis thaliana OX=3702 GN=GLOX1 PE=2 SV=1	XP_044699761.1 uncharacterized protein H6S33_000202 [Morchella sextelata]	-	-	-	-
H6S33_000203	40	5.86481	36	5.07551	38	6.21223	34	4.47914	19	2.57683	30	3.81171	NW_025408616.1	821727	822233	-	408	H6S33_000203	-	-	-	-	-	XP_044699762.1 uncharacterized protein H6S33_000203 [Morchella sextelata]	-	-	-	-
H6S33_000204	765	19.9143	1065	26.6586	950	27.5739	921	21.542	965	23.2365	956	21.5659	NW_025408616.1	823526	826336	-	2298	H6S33_000204	GO:0000375;GO:0000377;GO:0000398;GO:0003674;GO:0003676;GO:0003723;GO:0005488;GO:0006139;GO:0006396;GO:0006397;GO:0006725;GO:0006807;GO:0008150;GO:0008152;GO:0008270;GO:0008380;GO:0009987;GO:0010467;GO:0016070;GO:0016071;GO:0034641;GO:0043167;GO:0043169;GO:0043170;GO:0044237;GO:0044238;GO:0045292;GO:0046483;GO:0046872;GO:0046914;GO:0071704;GO:0090304;GO:0097159;GO:1901360;GO:1901363	-	3QR2T	A	sp|P87143|YDMD_SCHPO Uncharacterized RNA-binding protein C57A7.13 OS=Schizosaccharomyces pombe (strain 972 / ATCC 24843) OX=284812 GN=SPAC57A7.13 PE=4 SV=1	XP_044699763.1 uncharacterized protein H6S33_000204 [Morchella sextelata]	GO:0000375//RNA splicing, via transesterification reactions;GO:0000377//RNA splicing, via transesterification reactions with bulged adenosine as nucleophile;GO:0000398//mRNA splicing, via spliceosome;GO:0006139//nucleobase-containing compound metabolic process;GO:0006396//RNA processing;GO:0006397//mRNA processing;GO:0006725//cellular aromatic compound metabolic process;GO:0006807//nitrogen compo…	-	GO:0003674//molecular_function;GO:0003676//nucleic acid binding;GO:0003723//RNA binding;GO:0005488//binding;GO:0008270//zinc ion binding;GO:0043167//ion binding;GO:0043169//cation binding;GO:0046872//metal ion binding;GO:0046914//transition metal ion binding;GO:0097159//organic cyclic compound binding;GO:1901363//heterocyclic compound binding;	-
H6S33_000205	5	1.95494	6	2.25578	7	3.05162	7	2.45914	7	2.53163	7	2.37173	NW_025408616.1	826619	826865	-	153	H6S33_000205	-	-	-	-	-	XP_044699764.1 uncharacterized protein H6S33_000205 [Morchella sextelata]	-	-	-	-
H6S33_000206	16994	1499.41	20136	1708.37	18074	1778.07	27499	2180.03	27604	2252.87	24815	1897.33	NW_025408616.1	828962	829892	-	678	H6S33_000206	-	K01802	3QVJH	O	sp|Q06118|PPIA_STRAQ Peptidyl-prolyl cis-trans isomerase A OS=Streptomyces anulatus OX=1892 GN=ppiA PE=1 SV=1	XP_044699765.1 uncharacterized protein H6S33_000206 [Morchella sextelata]	-	-	-	-
H6S33_000207	1347	239.818	1238	211.943	1232	244.566	2895	463.111	2321	382.234	2516	388.178	NW_025408616.1	831429	831948	+	336	H6S33_000207	-	-	210TK	S	-	XP_044699766.1 uncharacterized protein H6S33_000207 [Morchella sextelata]	-	-	-	-
H6S33_000208	521	12.7471	417	9.81057	294	8.02034	621	13.6518	297	6.72157	367	7.78119	NW_025408616.1	832854	835368	+	2445	H6S33_000208	-	-	3RMG1	S	sp|P87243|RIX1_SCHPO Pre-rRNA-processing protein rix1 OS=Schizosaccharomyces pombe (strain 972 / ATCC 24843) OX=284812 GN=rix1 PE=1 SV=1	XP_044699767.1 uncharacterized protein H6S33_000208 [Morchella sextelata]	-	-	-	-
H6S33_000209	3479	74.8355	2321	48.0078	1835	44.0108	2757	53.2858	2981	59.3136	3962	73.8537	NW_025408616.1	839252	842154	-	2781	H6S33_000209	GO:0000932;GO:0003674;GO:0003676;GO:0003723;GO:0003729;GO:0005488;GO:0005575;GO:0005622;GO:0005623;GO:0005737;GO:0005739;GO:0032991;GO:0035770;GO:0036464;GO:0043226;GO:0043227;GO:0043228;GO:0043229;GO:0043231;GO:0043232;GO:0044424;GO:0044444;GO:0044464;GO:0097159;GO:1901363;GO:1990904	-	3QPF1	S	sp|Q9C0V4|YOM2_SCHPO Uncharacterized protein PB7E8.02 OS=Schizosaccharomyces pombe (strain 972 / ATCC 24843) OX=284812 GN=SPBPB7E8.02 PE=4 SV=1	XP_044699768.1 uncharacterized protein H6S33_000209 [Morchella sextelata]	-	GO:0000932//P-body;GO:0005575//cellular_component;GO:0005622//intracellular anatomical structure;GO:0005623//obsolete cell;GO:0005737//cytoplasm;GO:0005739//mitochondrion;GO:0032991//protein-containing complex;GO:0035770//ribonucleoprotein granule;GO:0036464//cytoplasmic ribonucleoprotein granule;GO:0043226//organelle;GO:0043227//membrane-bounded organelle;GO:0043228//non-membrane-bounded organel…	GO:0003674//molecular_function;GO:0003676//nucleic acid binding;GO:0003723//RNA binding;GO:0003729//mRNA binding;GO:0005488//binding;GO:0097159//organic cyclic compound binding;GO:1901363//heterocyclic compound binding;	-
H6S33_000210	27	4.68165	9	1.50059	5	0.966663	45	7.01083	20	3.20778	25	3.75647	NW_025408616.1	845143	845487	-	345	H6S33_000210	-	-	-	-	-	XP_044699769.1 uncharacterized protein H6S33_000210 [Morchella sextelata]	-	-	-	-
H6S33_000211	2098	113.067	1127	58.4034	1011	60.7508	1459	70.6494	1508	75.1747	1743	81.4017	NW_025408616.1	854381	855490	+	1110	H6S33_000211	-	-	3R0BD	-	-	XP_044699770.1 uncharacterized protein H6S33_000211 [Morchella sextelata]	-	-	-	-
H6S33_000212	807	45.7155	591	32.193	674	42.5716	1210	61.5882	878	46.007	865	42.4631	NW_025408616.1	861890	863016	-	1056	H6S33_000212	-	-	39YXD	S	-	XP_044699771.1 uncharacterized protein H6S33_000212 [Morchella sextelata]	-	-	-	-
H6S33_000213	12178	224.846	10135	179.935	8731	179.739	5064	84.0088	11018	188.17	12166	194.653	NW_025408616.1	869499	873845	+	3240	H6S33_000213	-	-	3RMX5	T	sp|Q54FF3|GEFK_DICDI Ras guanine nucleotide exchange factor K OS=Dictyostelium discoideum OX=44689 GN=gefK PE=2 SV=1	XP_044699772.1 uncharacterized protein H6S33_000213 [Morchella sextelata]	-	-	-	-
H6S33_000214	1992	65.1167	2490	78.2682	2223	81.0238	1938	56.9218	2268	68.578	2296	65.0399	NW_025408616.1	875850	878201	-	1830	H6S33_000214	GO:0000245;GO:0000375;GO:0000377;GO:0000398;GO:0003674;GO:0003676;GO:0003723;GO:0005488;GO:0005575;GO:0005622;GO:0005623;GO:0005634;GO:0005681;GO:0005684;GO:0005686;GO:0006139;GO:0006396;GO:0006397;GO:0006725;GO:0006807;GO:0008150;GO:0008152;GO:0008380;GO:0009987;GO:0010467;GO:0016043;GO:0016070;GO:0016071;GO:0022607;GO:0022613;GO:0022618;GO:0030532;GO:0032991;GO:0034622;GO:0034641;GO:0043170;GO:…	K12829	3QNDH	A	sp|Q9UUI3|SA145_SCHPO Pre-mRNA-splicing factor sap145 OS=Schizosaccharomyces pombe (strain 972 / ATCC 24843) OX=284812 GN=sap145 PE=1 SV=1	XP_044699773.1 uncharacterized protein H6S33_000214 [Morchella sextelata]	GO:0000245//spliceosomal complex assembly;GO:0000375//RNA splicing, via transesterification reactions;GO:0000377//RNA splicing, via transesterification reactions with bulged adenosine as nucleophile;GO:0000398//mRNA splicing, via spliceosome;GO:0006139//nucleobase-containing compound metabolic process;GO:0006396//RNA processing;GO:0006397//mRNA processing;GO:0006725//cellular aromatic compound me…	GO:0005575//cellular_component;GO:0005622//intracellular anatomical structure;GO:0005623//obsolete cell;GO:0005634//nucleus;GO:0005681//spliceosomal complex;GO:0005684//U2-type spliceosomal complex;GO:0005686//U2 snRNP;GO:0030532//small nuclear ribonucleoprotein complex;GO:0032991//protein-containing complex;GO:0043226//organelle;GO:0043227//membrane-bounded organelle;GO:0043229//intracellular or…	GO:0003674//molecular_function;GO:0003676//nucleic acid binding;GO:0003723//RNA binding;GO:0005488//binding;GO:0097159//organic cyclic compound binding;GO:1901363//heterocyclic compound binding;	ko03040(Spliceosome)
H6S33_000215	1939	159.113	1155	91.1364	1015	92.8672	2063	152.106	1545	117.272	1584	112.638	NW_025408616.1	878653	879583	+	729	H6S33_000215	GO:0000030;GO:0003674;GO:0003824;GO:0004582;GO:0005575;GO:0005622;GO:0005623;GO:0005737;GO:0005739;GO:0005740;GO:0005741;GO:0005783;GO:0005789;GO:0006464;GO:0006486;GO:0006487;GO:0006488;GO:0006490;GO:0006493;GO:0006497;GO:0006505;GO:0006506;GO:0006629;GO:0006643;GO:0006644;GO:0006650;GO:0006661;GO:0006664;GO:0006793;GO:0006796;GO:0006807;GO:0008150;GO:0008152;GO:0008610;GO:0008654;GO:0009058;GO:…	K00721	3QRBR	M	sp|Q9WU83|DPM1_CRIGR Dolichol-phosphate mannosyltransferase subunit 1 OS=Cricetulus griseus OX=10029 GN=DPM1 PE=2 SV=1	XP_044699774.1 uncharacterized protein H6S33_000215 [Morchella sextelata]	GO:0006464//cellular protein modification process;GO:0006486//protein glycosylation;GO:0006487//protein N-linked glycosylation;GO:0006488//dolichol-linked oligosaccharide biosynthetic process;GO:0006490//oligosaccharide-lipid intermediate biosynthetic process;GO:0006493//protein O-linked glycosylation;GO:0006497//protein lipidation;GO:0006505//GPI anchor metabolic process;GO:0006506//GPI anchor b…	GO:0005575//cellular_component;GO:0005622//intracellular anatomical structure;GO:0005623//obsolete cell;GO:0005737//cytoplasm;GO:0005739//mitochondrion;GO:0005740//mitochondrial envelope;GO:0005741//mitochondrial outer membrane;GO:0005783//endoplasmic reticulum;GO:0005789//endoplasmic reticulum membrane;GO:0012505//endomembrane system;GO:0016020//membrane;GO:0019867//outer membrane;GO:0031090//or…	GO:0000030//mannosyltransferase activity;GO:0003674//molecular_function;GO:0003824//catalytic activity;GO:0004582//dolichyl-phosphate beta-D-mannosyltransferase activity;GO:0016740//transferase activity;GO:0016757//glycosyltransferase activity;GO:0016758//hexosyltransferase activity;	ko00510(N-Glycan biosynthesis)
H6S33_000216	629	83.0628	450	57.1415	354	52.123	685	81.2771	426	52.0361	361	41.3112	NW_025408616.1	881409	881861	+	453	H6S33_000216	-	-	3QW2R	J	-	XP_044699775.1 uncharacterized protein H6S33_000216 [Morchella sextelata]	-	-	-	-
H6S33_000217	661	21.3624	644	20.0132	585	21.0801	516	14.9837	619	18.5045	562	15.7394	NW_025408616.1	882765	884789	-	1851	H6S33_000217	GO:0000429;GO:0000430;GO:0000433;GO:0000814;GO:0003674;GO:0005488;GO:0005515;GO:0005575;GO:0005622;GO:0005623;GO:0005737;GO:0005768;GO:0005770;GO:0006355;GO:0006357;GO:0006508;GO:0006511;GO:0006605;GO:0006623;GO:0006807;GO:0006810;GO:0006811;GO:0006820;GO:0006862;GO:0006886;GO:0006914;GO:0007034;GO:0007154;GO:0007584;GO:0008104;GO:0008150;GO:0008152;GO:0009056;GO:0009057;GO:0009605;GO:0009889;GO:…	K12190	3QRTE	U	sp|Q7ZVK4|VPS36_DANRE Vacuolar protein-sorting-associated protein 36 OS=Danio rerio OX=7955 GN=vps36 PE=2 SV=1	XP_044699776.1 uncharacterized protein H6S33_000217 [Morchella sextelata]	GO:0000429//carbon catabolite regulation of transcription from RNA polymerase II promoter;GO:0000430//regulation of transcription from RNA polymerase II promoter by glucose;GO:0000433//carbon catabolite repression of transcription from RNA polymerase II promoter by glucose;GO:0006355//regulation of transcription, DNA-templated;GO:0006357//regulation of transcription by RNA polymerase II;GO:000650…	GO:0000814//ESCRT II complex;GO:0005575//cellular_component;GO:0005622//intracellular anatomical structure;GO:0005623//obsolete cell;GO:0005737//cytoplasm;GO:0005768//endosome;GO:0005770//late endosome;GO:0010008//endosome membrane;GO:0012505//endomembrane system;GO:0016020//membrane;GO:0031090//organelle membrane;GO:0031410//cytoplasmic vesicle;GO:0031902//late endosome membrane;GO:0031982//vesi…	GO:0003674//molecular_function;GO:0005488//binding;GO:0005515//protein binding;GO:0032182//ubiquitin-like protein binding;GO:0043130//ubiquitin binding;	ko04144(Endocytosis)
H6S33_000218	278	21.1581	68	4.9765	40	3.39439	854	58.3998	318	22.3871	334	22.0284	NW_025408616.1	886713	887831	-	786	H6S33_000218	-	-	-	-	-	XP_044699777.1 uncharacterized protein H6S33_000218 [Morchella sextelata]	-	-	-	-
H6S33_000219	3114	350.815	2874	311.336	2626	329.856	3080	311.768	3496	364.309	3174	309.864	NW_025408616.1	890909	891573	+	531	H6S33_000219	GO:0000160;GO:0001932;GO:0001934;GO:0003674;GO:0003824;GO:0004672;GO:0005488;GO:0005515;GO:0005575;GO:0005622;GO:0005623;GO:0005634;GO:0005737;GO:0005829;GO:0006464;GO:0006468;GO:0006793;GO:0006796;GO:0006807;GO:0006950;GO:0006970;GO:0006979;GO:0007154;GO:0007165;GO:0007231;GO:0007234;GO:0007346;GO:0008150;GO:0008152;GO:0009628;GO:0009893;GO:0009927;GO:0009966;GO:0009967;GO:0009987;GO:0010389;GO:…	K11232	20XXE	T	sp|O94321|MPR1_SCHPO Multistep phosphorelay regulator 1 OS=Schizosaccharomyces pombe (strain 972 / ATCC 24843) OX=284812 GN=mpr1 PE=1 SV=1	XP_044699778.1 uncharacterized protein H6S33_000219 [Morchella sextelata]	GO:0000160//phosphorelay signal transduction system;GO:0001932//regulation of protein phosphorylation;GO:0001934//positive regulation of protein phosphorylation;GO:0006464//cellular protein modification process;GO:0006468//protein phosphorylation;GO:0006793//phosphorus metabolic process;GO:0006796//phosphate-containing compound metabolic process;GO:0006807//nitrogen compound metabolic process;GO:…	GO:0005575//cellular_component;GO:0005622//intracellular anatomical structure;GO:0005623//obsolete cell;GO:0005634//nucleus;GO:0005737//cytoplasm;GO:0005829//cytosol;GO:0043226//organelle;GO:0043227//membrane-bounded organelle;GO:0043229//intracellular organelle;GO:0043231//intracellular membrane-bounded organelle;GO:0044424//obsolete intracellular part;GO:0044444//obsolete cytoplasmic part;GO:00…	GO:0003674//molecular_function;GO:0003824//catalytic activity;GO:0004672//protein kinase activity;GO:0005488//binding;GO:0005515//protein binding;GO:0009927//histidine phosphotransfer kinase activity;GO:0016301//kinase activity;GO:0016740//transferase activity;GO:0016772//transferase activity, transferring phosphorus-containing groups;GO:0016773//phosphotransferase activity, alcohol group as acce…	ko04011(MAPK signaling pathway - yeast)
H6S33_000220	102	13.4696	83	10.5394	59	8.68716	38	4.5088	96	11.7264	133	15.2199	NW_025408616.1	893856	894540	+	453	H6S33_000220	-	-	3VC3K	S	-	XP_044699779.1 uncharacterized protein H6S33_000220 [Morchella sextelata]	-	-	-	-
H6S33_000221	2853	41.7081	2870	40.3444	3234	52.7143	2979	39.1301	3366	45.5168	3566	45.1757	NW_025408616.1	895427	899796	+	4092	H6S33_000221	GO:0000166;GO:0003674;GO:0003824;GO:0004854;GO:0005488;GO:0005575;GO:0005622;GO:0005623;GO:0005737;GO:0005829;GO:0006139;GO:0006144;GO:0006145;GO:0006725;GO:0006807;GO:0008150;GO:0008152;GO:0009056;GO:0009112;GO:0009115;GO:0009987;GO:0016491;GO:0016725;GO:0016726;GO:0016903;GO:0019439;GO:0034641;GO:0036094;GO:0043167;GO:0043168;GO:0043546;GO:0044237;GO:0044238;GO:0044248;GO:0044270;GO:0044281;GO:…	K00106	3QP2X	F	sp|Q12553|XDH_EMENI Xanthine dehydrogenase OS=Emericella nidulans (strain FGSC A4 / ATCC 38163 / CBS 112.46 / NRRL 194 / M139) OX=227321 GN=hxA PE=2 SV=2	XP_044699780.1 uncharacterized protein H6S33_000221 [Morchella sextelata]	GO:0006139//nucleobase-containing compound metabolic process;GO:0006144//purine nucleobase metabolic process;GO:0006145//purine nucleobase catabolic process;GO:0006725//cellular aromatic compound metabolic process;GO:0006807//nitrogen compound metabolic process;GO:0008150//biological_process;GO:0008152//metabolic process;GO:0009056//catabolic process;GO:0009112//nucleobase metabolic process;GO:00…	GO:0005575//cellular_component;GO:0005622//intracellular anatomical structure;GO:0005623//obsolete cell;GO:0005737//cytoplasm;GO:0005829//cytosol;GO:0044424//obsolete intracellular part;GO:0044444//obsolete cytoplasmic part;GO:0044464//obsolete cell part;	GO:0000166//nucleotide binding;GO:0003674//molecular_function;GO:0003824//catalytic activity;GO:0004854//xanthine dehydrogenase activity;GO:0005488//binding;GO:0016491//oxidoreductase activity;GO:0016725//oxidoreductase activity, acting on CH or CH2 groups;GO:0016726//oxidoreductase activity, acting on CH or CH2 groups, NAD or NADP as acceptor;GO:0016903//oxidoreductase activity, acting on the al…	ko04146(Peroxisome);ko00232(Caffeine metabolism);ko00230(Purine metabolism)
H6S33_000222	3328	54.5736	4122	64.9966	3566	65.2004	3370	49.6536	3228	48.9634	3715	52.7914	NW_025408616.1	900999	904874	-	3648	H6S33_000222	GO:0000245;GO:0000375;GO:0000377;GO:0000398;GO:0003674;GO:0003676;GO:0003723;GO:0003729;GO:0005488;GO:0005575;GO:0005622;GO:0005623;GO:0005634;GO:0005681;GO:0005684;GO:0005686;GO:0006139;GO:0006396;GO:0006397;GO:0006725;GO:0006807;GO:0008150;GO:0008152;GO:0008380;GO:0009987;GO:0010467;GO:0016043;GO:0016070;GO:0016071;GO:0022607;GO:0022613;GO:0022618;GO:0030532;GO:0032991;GO:0034622;GO:0034641;GO:…	K12828	3QJS3	A	sp|Q10178|SF3B1_SCHPO U2 snRNP component prp10 OS=Schizosaccharomyces pombe (strain 972 / ATCC 24843) OX=284812 GN=prp10 PE=1 SV=3	XP_044699781.1 uncharacterized protein H6S33_000222 [Morchella sextelata]	GO:0000245//spliceosomal complex assembly;GO:0000375//RNA splicing, via transesterification reactions;GO:0000377//RNA splicing, via transesterification reactions with bulged adenosine as nucleophile;GO:0000398//mRNA splicing, via spliceosome;GO:0006139//nucleobase-containing compound metabolic process;GO:0006396//RNA processing;GO:0006397//mRNA processing;GO:0006725//cellular aromatic compound me…	GO:0005575//cellular_component;GO:0005622//intracellular anatomical structure;GO:0005623//obsolete cell;GO:0005634//nucleus;GO:0005681//spliceosomal complex;GO:0005684//U2-type spliceosomal complex;GO:0005686//U2 snRNP;GO:0030532//small nuclear ribonucleoprotein complex;GO:0032991//protein-containing complex;GO:0043226//organelle;GO:0043227//membrane-bounded organelle;GO:0043229//intracellular or…	GO:0003674//molecular_function;GO:0003676//nucleic acid binding;GO:0003723//RNA binding;GO:0003729//mRNA binding;GO:0005488//binding;GO:0097159//organic cyclic compound binding;GO:1901363//heterocyclic compound binding;	ko03040(Spliceosome)
H6S33_000223	2024	126.123	1505	90.1784	1484	103.107	3192	178.718	1969	113.493	2015	108.809	NW_025408616.1	905633	907031	+	960	H6S33_000223	GO:0003674;GO:0003824;GO:0004774;GO:0004775;GO:0004776;GO:0005575;GO:0005622;GO:0005623;GO:0005737;GO:0005739;GO:0005759;GO:0006082;GO:0006091;GO:0006099;GO:0006101;GO:0006104;GO:0006139;GO:0006163;GO:0006637;GO:0006725;GO:0006732;GO:0006753;GO:0006790;GO:0006793;GO:0006796;GO:0006807;GO:0008150;GO:0008152;GO:0009060;GO:0009117;GO:0009150;GO:0009259;GO:0009295;GO:0009987;GO:0015980;GO:0016874;GO:…	K01899	3QKRG	C	sp|Q9P727|SUCA_NEUCR Succinate--CoA ligase [ADP-forming] subunit alpha, mitochondrial OS=Neurospora crassa (strain ATCC 24698 / 74-OR23-1A / CBS 708.71 / DSM 1257 / FGSC 987) OX=367110 GN=tca-8 PE=3 SV=1	XP_044699782.1 uncharacterized protein H6S33_000223 [Morchella sextelata]	GO:0006082//organic acid metabolic process;GO:0006091//generation of precursor metabolites and energy;GO:0006099//tricarboxylic acid cycle;GO:0006101//citrate metabolic process;GO:0006104//succinyl-CoA metabolic process;GO:0006139//nucleobase-containing compound metabolic process;GO:0006163//purine nucleotide metabolic process;GO:0006637//acyl-CoA metabolic process;GO:0006725//cellular aromatic c…	GO:0005575//cellular_component;GO:0005622//intracellular anatomical structure;GO:0005623//obsolete cell;GO:0005737//cytoplasm;GO:0005739//mitochondrion;GO:0005759//mitochondrial matrix;GO:0009295//nucleoid;GO:0031974//membrane-enclosed lumen;GO:0032991//protein-containing complex;GO:0042645//mitochondrial nucleoid;GO:0042709//succinate-CoA ligase complex;GO:0043226//organelle;GO:0043227//membrane…	GO:0003674//molecular_function;GO:0003824//catalytic activity;GO:0004774//succinate-CoA ligase activity;GO:0004775//succinate-CoA ligase (ADP-forming) activity;GO:0004776//succinate-CoA ligase (GDP-forming) activity;GO:0016874//ligase activity;GO:0016877//ligase activity, forming carbon-sulfur bonds;GO:0016878//acid-thiol ligase activity;	ko00640(Propanoate metabolism);ko00020(Citrate cycle (TCA cycle))
H6S33_000224	2556	245.036	2736	252.214	2265	242.107	3413	293.987	2357	209.01	2267	188.333	NW_025408616.1	907401	908487	-	624	H6S33_000224	GO:0000502;GO:0003674;GO:0005575;GO:0005622;GO:0005623;GO:0005634;GO:0005737;GO:0005783;GO:0005789;GO:0005829;GO:0005839;GO:0006508;GO:0006511;GO:0006807;GO:0007088;GO:0007346;GO:0008047;GO:0008150;GO:0008152;GO:0009056;GO:0009057;GO:0009893;GO:0009896;GO:0009987;GO:0010498;GO:0010499;GO:0010564;GO:0010604;GO:0010638;GO:0010950;GO:0010952;GO:0010965;GO:0012505;GO:0016020;GO:0016504;GO:0019222;GO:…	K02734	3QNTV	O	sp|Q9P6U7|PSB4_NEUCR Probable proteasome subunit beta type-4 OS=Neurospora crassa (strain ATCC 24698 / 74-OR23-1A / CBS 708.71 / DSM 1257 / FGSC 987) OX=367110 GN=pcb-4 PE=3 SV=2	XP_044699783.1 uncharacterized protein H6S33_000224 [Morchella sextelata]	GO:0006508//proteolysis;GO:0006511//ubiquitin-dependent protein catabolic process;GO:0006807//nitrogen compound metabolic process;GO:0007088//regulation of mitotic nuclear division;GO:0007346//regulation of mitotic cell cycle;GO:0008150//biological_process;GO:0008152//metabolic process;GO:0009056//catabolic process;GO:0009057//macromolecule catabolic process;GO:0009893//positive regulation of met…	GO:0000502//proteasome complex;GO:0005575//cellular_component;GO:0005622//intracellular anatomical structure;GO:0005623//obsolete cell;GO:0005634//nucleus;GO:0005737//cytoplasm;GO:0005783//endoplasmic reticulum;GO:0005789//endoplasmic reticulum membrane;GO:0005829//cytosol;GO:0005839//proteasome core complex;GO:0012505//endomembrane system;GO:0016020//membrane;GO:0019774//proteasome core complex,…	GO:0003674//molecular_function;GO:0008047//enzyme activator activity;GO:0016504//peptidase activator activity;GO:0030234//enzyme regulator activity;GO:0061133//endopeptidase activator activity;GO:0061134//peptidase regulator activity;GO:0061135//endopeptidase regulator activity;GO:0098772//molecular function regulator;	ko03050(Proteasome)
H6S33_000225	1464	50.5064	1211	40.1728	1065	40.9661	1411	43.7375	1083	34.5599	1134	33.9018	NW_025408616.1	908922	910779	-	1734	H6S33_000225	GO:0000245;GO:0000348;GO:0000350;GO:0000375;GO:0000377;GO:0000389;GO:0000393;GO:0000398;GO:0000974;GO:0005575;GO:0005622;GO:0005623;GO:0005634;GO:0005681;GO:0006139;GO:0006376;GO:0006396;GO:0006397;GO:0006725;GO:0006807;GO:0008150;GO:0008152;GO:0008380;GO:0009987;GO:0010467;GO:0016043;GO:0016070;GO:0016071;GO:0022607;GO:0022613;GO:0022618;GO:0031974;GO:0031981;GO:0032991;GO:0034399;GO:0034622;GO:…	K12816	3QKWK	S	sp|O60508|PRP17_HUMAN Pre-mRNA-processing factor 17 OS=Homo sapiens OX=9606 GN=CDC40 PE=1 SV=1	XP_044699784.1 uncharacterized protein H6S33_000225 [Morchella sextelata]	GO:0000245//spliceosomal complex assembly;GO:0000348//mRNA branch site recognition;GO:0000350//generation of catalytic spliceosome for second transesterification step;GO:0000375//RNA splicing, via transesterification reactions;GO:0000377//RNA splicing, via transesterification reactions with bulged adenosine as nucleophile;GO:0000389//mRNA 3'-splice site recognition;GO:0000393//spliceosomal confor…	GO:0000974//Prp19 complex;GO:0005575//cellular_component;GO:0005622//intracellular anatomical structure;GO:0005623//obsolete cell;GO:0005634//nucleus;GO:0005681//spliceosomal complex;GO:0031974//membrane-enclosed lumen;GO:0031981//nuclear lumen;GO:0032991//protein-containing complex;GO:0034399//nuclear periphery;GO:0043226//organelle;GO:0043227//membrane-bounded organelle;GO:0043229//intracellula…	-	ko03040(Spliceosome)
H6S33_000226	1949	88.73	2684	117.496	1797	91.2172	1663	68.0257	1082	45.5643	1154	45.527	NW_025408616.1	911752	913367	-	1314	H6S33_000226	GO:0003674;GO:0003824;GO:0004069;GO:0006082;GO:0006103;GO:0006520;GO:0006531;GO:0006532;GO:0006536;GO:0006807;GO:0008150;GO:0008152;GO:0008483;GO:0008652;GO:0009058;GO:0009064;GO:0009066;GO:0009067;GO:0009987;GO:0016053;GO:0016740;GO:0016769;GO:0019752;GO:0043436;GO:0043648;GO:0043650;GO:0044237;GO:0044238;GO:0044249;GO:0044281;GO:0044283;GO:0046394;GO:0051186;GO:0071704;GO:1901564;GO:1901566;GO:…	K14454	3QMJ0	E	sp|P23542|AATC_YEAST Aspartate aminotransferase, cytoplasmic OS=Saccharomyces cerevisiae (strain ATCC 204508 / S288c) OX=559292 GN=AAT2 PE=1 SV=3	XP_044699785.1 uncharacterized protein H6S33_000226 [Morchella sextelata]	GO:0006082//organic acid metabolic process;GO:0006103//2-oxoglutarate metabolic process;GO:0006520//cellular amino acid metabolic process;GO:0006531//aspartate metabolic process;GO:0006532//aspartate biosynthetic process;GO:0006536//glutamate metabolic process;GO:0006807//nitrogen compound metabolic process;GO:0008150//biological_process;GO:0008152//metabolic process;GO:0008652//cellular amino ac…	-	GO:0003674//molecular_function;GO:0003824//catalytic activity;GO:0004069//L-aspartate:2-oxoglutarate aminotransferase activity;GO:0008483//transaminase activity;GO:0016740//transferase activity;GO:0016769//transferase activity, transferring nitrogenous groups;	ko00400(Phenylalanine, tyrosine and tryptophan biosynthesis);ko00360(Phenylalanine metabolism);ko00350(Tyrosine metabolism);ko00330(Arginine and proline metabolism);ko00270(Cysteine and methionine metabolism);ko00250(Alanine, aspartate and glutamate metabolism);ko00220(Arginine biosynthesis)
H6S33_000227	49	8.14231	82	13.1023	36	6.66997	58	8.65967	41	6.30194	47	6.76791	NW_025408616.1	913587	914574	+	360	H6S33_000227	-	-	-	-	-	XP_044699786.1 uncharacterized protein H6S33_000227 [Morchella sextelata]	-	-	-	-
H6S33_000228	25	5.41858	54	11.2544	17	4.10832	45	8.76354	47	9.42284	30	5.63471	NW_025408616.1	914797	915793	+	276	H6S33_000228	-	-	-	-	-	XP_044699787.1 uncharacterized protein H6S33_000228 [Morchella sextelata]	-	-	-	-
H6S33_000229	937	18.3178	893	16.7868	408	8.8933	1061	18.6367	555	10.0361	1159	19.6346	NW_025408616.1	920015	923802	+	3060	H6S33_000229	GO:0005575;GO:0005622;GO:0005623;GO:0005737;GO:0044424;GO:0044464	-	3QM9W	G	sp|Q04336|YM54_YEAST Uncharacterized protein YMR196W OS=Saccharomyces cerevisiae (strain ATCC 204508 / S288c) OX=559292 GN=YMR196W PE=1 SV=1	XP_044699788.1 uncharacterized protein H6S33_000229 [Morchella sextelata]	-	GO:0005575//cellular_component;GO:0005622//intracellular anatomical structure;GO:0005623//obsolete cell;GO:0005737//cytoplasm;GO:0044424//obsolete intracellular part;GO:0044464//obsolete cell part;	-	-
H6S33_000230	156	10.067	182	11.2935	145	10.4331	158	9.16122	127	7.58084	108	6.03953	NW_025408616.1	924401	925374	-	927	H6S33_000230	-	-	3QXGS	-	-	XP_044699789.1 uncharacterized protein H6S33_000230 [Morchella sextelata]	-	-	-	-
H6S33_000231	829	108.754	986	124.38	803	117.456	1400	165.021	1179	143.068	1256	142.785	NW_025408616.1	925644	926282	+	456	H6S33_000231	-	-	3QV33	A	sp|Q9V3G3|PPIE_DROME Peptidyl-prolyl cis-trans isomerase E OS=Drosophila melanogaster OX=7227 GN=cyp33 PE=1 SV=1	XP_044699790.1 uncharacterized protein H6S33_000231 [Morchella sextelata]	-	-	-	-
H6S33_000232	69	3.96509	107	5.91249	92	5.89469	81	4.18225	51	2.71089	46	2.29069	NW_025408616.1	927864	929028	-	1041	H6S33_000232	-	-	3P51T	-	sp|Q8BTU7|RCCD1_MOUSE RCC1 domain-containing protein 1 OS=Mus musculus OX=10090 GN=Rccd1 PE=2 SV=2	XP_044699791.1 uncharacterized protein H6S33_000232 [Morchella sextelata]	-	-	-	-
H6S33_000233	1754	67.7818	1234	45.8544	820	35.3319	1580	54.8608	1814	64.8424	2008	67.2437	NW_025408616.1	930037	931999	-	1548	H6S33_000233	-	-	20YFG	M	-	XP_044699792.1 uncharacterized protein H6S33_000233 [Morchella sextelata]	-	-	-	-
H6S33_000234	2872	71.4074	4413	105.506	3132	86.8261	2097	46.8467	2669	61.3827	2843	61.2548	NW_025408616.1	935023	937789	-	2406	H6S33_000234	GO:0000228;GO:0000785;GO:0000790;GO:0000812;GO:0001047;GO:0001067;GO:0001085;GO:0001091;GO:0001094;GO:0001098;GO:0001099;GO:0001672;GO:0003674;GO:0003676;GO:0003677;GO:0003682;GO:0005488;GO:0005515;GO:0005575;GO:0005622;GO:0005623;GO:0005634;GO:0005694;GO:0006139;GO:0006259;GO:0006281;GO:0006325;GO:0006338;GO:0006351;GO:0006355;GO:0006725;GO:0006807;GO:0006950;GO:0006974;GO:0006996;GO:0008134;GO:…	K11684	3QKHB	K	sp|P35817|BDF1_YEAST Bromodomain-containing factor 1 OS=Saccharomyces cerevisiae (strain ATCC 204508 / S288c) OX=559292 GN=BDF1 PE=1 SV=3	XP_044699793.1 uncharacterized protein H6S33_000234 [Morchella sextelata]	GO:0001672//regulation of chromatin assembly or disassembly;GO:0006139//nucleobase-containing compound metabolic process;GO:0006259//DNA metabolic process;GO:0006281//DNA repair;GO:0006325//chromatin organization;GO:0006338//chromatin remodeling;GO:0006351//transcription, DNA-templated;GO:0006355//regulation of transcription, DNA-templated;GO:0006725//cellular aromatic compound metabolic process;…	GO:0000228//nuclear chromosome;GO:0000785//chromatin;GO:0000812//Swr1 complex;GO:0005575//cellular_component;GO:0005622//intracellular anatomical structure;GO:0005623//obsolete cell;GO:0005634//nucleus;GO:0005694//chromosome;GO:0031974//membrane-enclosed lumen;GO:0031981//nuclear lumen;GO:0032991//protein-containing complex;GO:0043226//organelle;GO:0043227//membrane-bounded organelle;GO:0043228//…	GO:0001067//transcription regulatory region nucleic acid binding;GO:0001091//RNA polymerase II general transcription initiation factor binding;GO:0001094//TFIID-class transcription factor complex binding;GO:0001098//basal transcription machinery binding;GO:0001099//basal RNA polymerase II transcription machinery binding;GO:0003674//molecular_function;GO:0003676//nucleic acid binding;GO:0003677//D…	-
H6S33_000235	118	7.42259	108	6.53252	61	4.27832	172	9.72129	98	5.70215	105	5.72358	NW_025408616.1	943566	944736	+	951	H6S33_000235	-	-	200S0	K	-	XP_044699794.1 uncharacterized protein H6S33_000235 [Morchella sextelata]	-	-	-	-
H6S33_000236	1084	28.1084	1017	25.3577	822	23.7656	1029	23.9742	791	18.9724	960	21.5716	NW_025408616.1	946350	948925	+	2307	H6S33_000236	GO:0000122;GO:0000228;GO:0000785;GO:0000790;GO:0000976;GO:0000981;GO:0000982;GO:0000987;GO:0000988;GO:0000989;GO:0001067;GO:0001076;GO:0001078;GO:0001134;GO:0001135;GO:0001227;GO:0003674;GO:0003676;GO:0003677;GO:0003690;GO:0003700;GO:0005488;GO:0005575;GO:0005622;GO:0005623;GO:0005634;GO:0005694;GO:0006355;GO:0006357;GO:0006950;GO:0006970;GO:0007154;GO:0008150;GO:0008301;GO:0009267;GO:0009405;GO:…	K09274	3QQYV	K	sp|Q6WRX6|MATMC_SCHKA Mating-type M-specific polypeptide Mc OS=Schizosaccharomyces kambucha OX=204045 GN=matMc PE=3 SV=1	XP_044699795.1 uncharacterized protein H6S33_000236 [Morchella sextelata]	GO:0000122//negative regulation of transcription by RNA polymerase II;GO:0006355//regulation of transcription, DNA-templated;GO:0006357//regulation of transcription by RNA polymerase II;GO:0006950//response to stress;GO:0006970//response to osmotic stress;GO:0007154//cell communication;GO:0008150//biological_process;GO:0009267//cellular response to starvation;GO:0009405//obsolete pathogenesis;GO:…	GO:0000228//nuclear chromosome;GO:0000785//chromatin;GO:0005575//cellular_component;GO:0005622//intracellular anatomical structure;GO:0005623//obsolete cell;GO:0005634//nucleus;GO:0005694//chromosome;GO:0031974//membrane-enclosed lumen;GO:0031981//nuclear lumen;GO:0043226//organelle;GO:0043227//membrane-bounded organelle;GO:0043228//non-membrane-bounded organelle;GO:0043229//intracellular organel…	GO:0000976//transcription cis-regulatory region binding;GO:0000981//DNA-binding transcription factor activity, RNA polymerase II-specific;GO:0000987//cis-regulatory region sequence-specific DNA binding;GO:0000988//obsolete transcription factor activity, protein binding;GO:0000989//obsolete transcription factor activity, transcription factor binding;GO:0001067//transcription regulatory region nucl…	-
H6S33_000237	376	19.8875	503	25.5825	357	21.0538	453	21.5284	386	18.885	389	17.8298	NW_025408616.1	950733	952054	+	1131	H6S33_000237	GO:0003674;GO:0003824;GO:0003933;GO:0003935;GO:0005575;GO:0005622;GO:0005623;GO:0005634;GO:0005737;GO:0006766;GO:0006767;GO:0006771;GO:0006807;GO:0008150;GO:0008152;GO:0009058;GO:0009110;GO:0009231;GO:0009987;GO:0016787;GO:0016810;GO:0016814;GO:0017144;GO:0018130;GO:0019238;GO:0034641;GO:0042364;GO:0042726;GO:0042727;GO:0043226;GO:0043227;GO:0043229;GO:0043231;GO:0044237;GO:0044249;GO:0044271;GO:…	K01497	3QJIB	H	sp|Q9P7M9|RIB1_SCHPO Probable GTP cyclohydrolase-2 OS=Schizosaccharomyces pombe (strain 972 / ATCC 24843) OX=284812 GN=rib1 PE=3 SV=1	XP_044699796.1 uncharacterized protein H6S33_000237 [Morchella sextelata]	GO:0006766//vitamin metabolic process;GO:0006767//water-soluble vitamin metabolic process;GO:0006771//riboflavin metabolic process;GO:0006807//nitrogen compound metabolic process;GO:0008150//biological_process;GO:0008152//metabolic process;GO:0009058//biosynthetic process;GO:0009110//vitamin biosynthetic process;GO:0009231//riboflavin biosynthetic process;GO:0009987//cellular process;GO:0018130//…	GO:0005575//cellular_component;GO:0005622//intracellular anatomical structure;GO:0005623//obsolete cell;GO:0005634//nucleus;GO:0005737//cytoplasm;GO:0043226//organelle;GO:0043227//membrane-bounded organelle;GO:0043229//intracellular organelle;GO:0043231//intracellular membrane-bounded organelle;GO:0044424//obsolete intracellular part;GO:0044464//obsolete cell part;	GO:0003674//molecular_function;GO:0003824//catalytic activity;GO:0003933//GTP cyclohydrolase activity;GO:0003935//GTP cyclohydrolase II activity;GO:0016787//hydrolase activity;GO:0016810//hydrolase activity, acting on carbon-nitrogen (but not peptide) bonds;GO:0016814//hydrolase activity, acting on carbon-nitrogen (but not peptide) bonds, in cyclic amidines;GO:0019238//cyclohydrolase activity;	ko00790(Folate biosynthesis);ko00740(Riboflavin metabolism)
H6S33_000238	2176	82.648	1247	45.5432	857	36.2931	5824	198.754	2086	73.287	2655	87.3862	NW_025408616.1	952988	955084	+	1575	H6S33_000238	GO:0003674;GO:0003824;GO:0003921;GO:0003922;GO:0006082;GO:0006139;GO:0006163;GO:0006164;GO:0006177;GO:0006520;GO:0006541;GO:0006543;GO:0006725;GO:0006753;GO:0006793;GO:0006796;GO:0006807;GO:0008150;GO:0008152;GO:0009056;GO:0009058;GO:0009063;GO:0009064;GO:0009065;GO:0009116;GO:0009117;GO:0009119;GO:0009123;GO:0009124;GO:0009126;GO:0009127;GO:0009150;GO:0009152;GO:0009156;GO:0009161;GO:0009163;GO:…	K01951	3QPZ0	F	sp|Q0UHC4|GUAA_PHANO GMP synthase [glutamine-hydrolyzing] OS=Phaeosphaeria nodorum (strain SN15 / ATCC MYA-4574 / FGSC 10173) OX=321614 GN=GUA1 PE=3 SV=1	XP_044699797.1 uncharacterized protein H6S33_000238 [Morchella sextelata]	GO:0006082//organic acid metabolic process;GO:0006139//nucleobase-containing compound metabolic process;GO:0006163//purine nucleotide metabolic process;GO:0006164//purine nucleotide biosynthetic process;GO:0006177//GMP biosynthetic process;GO:0006520//cellular amino acid metabolic process;GO:0006541//glutamine metabolic process;GO:0006543//glutamine catabolic process;GO:0006725//cellular aromatic…	-	GO:0003674//molecular_function;GO:0003824//catalytic activity;GO:0003921//GMP synthase activity;GO:0003922//GMP synthase (glutamine-hydrolyzing) activity;GO:0016874//ligase activity;GO:0016879//ligase activity, forming carbon-nitrogen bonds;GO:0016884//carbon-nitrogen ligase activity, with glutamine as amido-N-donor;	ko00230(Purine metabolism)
H6S33_000239	858	134.715	1365	206.084	841	147.23	468	66.0232	263	38.1965	216	29.3892	NW_025408616.1	955728	956108	-	381	H6S33_000239	-	-	-	-	-	XP_044699798.1 uncharacterized protein H6S33_000239 [Morchella sextelata]	-	-	-	-
H6S33_000240	2150	80.8901	605	21.8875	906	38.0063	583	19.7082	1028	35.7758	1126	36.7113	NW_025408616.1	957054	959383	-	1590	H6S33_000240	-	K19791	3QQIF	GO	-	XP_044699799.1 uncharacterized protein H6S33_000240 [Morchella sextelata]	-	-	-	-
H6S33_000241	1255	101.728	689	53.7032	505	45.6414	1315	95.7735	864	64.7814	1057	74.2468	NW_025408616.1	961790	962649	-	738	H6S33_000241	GO:0003674;GO:0003824;GO:0004402;GO:0004596;GO:0006325;GO:0006464;GO:0006473;GO:0006474;GO:0006475;GO:0006807;GO:0006996;GO:0008080;GO:0008150;GO:0008152;GO:0009987;GO:0010467;GO:0010485;GO:0016043;GO:0016407;GO:0016410;GO:0016569;GO:0016570;GO:0016573;GO:0016740;GO:0016746;GO:0016747;GO:0017196;GO:0018193;GO:0018205;GO:0018206;GO:0018393;GO:0018394;GO:0019538;GO:0031365;GO:0034212;GO:0036211;GO:…	-	3QUKM	S	sp|Q9USH6|NAA40_SCHPO N-alpha-acetyltransferase 40 OS=Schizosaccharomyces pombe (strain 972 / ATCC 24843) OX=284812 GN=naa40 PE=1 SV=1	XP_044699800.1 uncharacterized protein H6S33_000241 [Morchella sextelata]	GO:0006325//chromatin organization;GO:0006464//cellular protein modification process;GO:0006473//protein acetylation;GO:0006474//N-terminal protein amino acid acetylation;GO:0006475//internal protein amino acid acetylation;GO:0006807//nitrogen compound metabolic process;GO:0006996//organelle organization;GO:0008150//biological_process;GO:0008152//metabolic process;GO:0009987//cellular process;GO:…	-	GO:0003674//molecular_function;GO:0003824//catalytic activity;GO:0004402//histone acetyltransferase activity;GO:0004596//peptide alpha-N-acetyltransferase activity;GO:0008080//N-acetyltransferase activity;GO:0010485//H4 histone acetyltransferase activity;GO:0016407//acetyltransferase activity;GO:0016410//N-acyltransferase activity;GO:0016740//transferase activity;GO:0016746//acyltransferase activ…	-
H6S33_000242	924	61.4163	513	32.7878	381	28.2362	667	39.8345	574	35.2909	617	35.5387	NW_025408616.1	965191	966341	+	900	H6S33_000242	-	-	-	-	-	XP_044699801.1 uncharacterized protein H6S33_000242 [Morchella sextelata]	-	-	-	-
H6S33_000243	106	11.8746	72	7.75583	46	5.74567	201	20.2316	106	10.9839	166	16.1148	NW_025408616.1	968120	968774	-	534	H6S33_000243	-	-	-	-	-	XP_044699802.1 uncharacterized protein H6S33_000243 [Morchella sextelata]	-	-	-	-
H6S33_000244	351	13.2558	324	11.766	284	11.9588	280	9.50121	328	11.4581	469	15.3489	NW_025408616.1	969088	970872	+	1584	H6S33_000244	-	-	-	-	-	XP_044699803.1 uncharacterized protein H6S33_000244 [Morchella sextelata]	-	-	-	-
H6S33_000245	4774	77.0188	3927	60.9198	2245	40.3832	6606	95.758	5715	85.2844	7187	100.477	NW_025408616.1	973874	977640	+	3708	H6S33_000245	-	-	-	-	-	XP_044699804.1 uncharacterized protein H6S33_000245 [Morchella sextelata]	-	-	-	-
H6S33_000246	112	15.7276	126	17.0137	93	14.5612	253	31.9218	286	37.1492	247	30.0571	NW_025408616.1	977981	980409	+	426	H6S33_000246	-	-	-	-	-	XP_044699805.1 uncharacterized protein H6S33_000246 [Morchella sextelata]	-	-	-	-
H6S33_000247	137	11.6745	145	11.8814	106	10.0715	195	14.9305	247	19.4694	331	24.4427	NW_025408616.1	981520	982539	-	702	H6S33_000247	-	-	-	-	-	XP_044699806.1 uncharacterized protein H6S33_000247 [Morchella sextelata]	-	-	-	-
H6S33_000248	2185	46.4991	1477	30.2243	1026	24.345	4335	82.8904	2333	45.9248	2630	48.5014	NW_025408616.1	987588	990398	-	2811	H6S33_000248	-	-	-	-	-	XP_044699807.1 uncharacterized protein H6S33_000248 [Morchella sextelata]	-	-	-	-
H6S33_000249	159	42.4623	114	29.2748	75	22.3325	205	49.1906	193	47.6763	164	37.9538	NW_025408616.1	993951	994174	-	224	H6S33_000249	-	-	-	-	-	XP_044699808.1 uncharacterized protein H6S33_000249, partial [Morchella sextelata]	-	-	-	-
H6S33_000250	23	4.28625	15	2.68796	3	0.623362	26	4.35356	12	2.06857	18	2.90688	NW_025408616.1	998418	999028	+	321	H6S33_000250	-	-	-	-	-	XP_044699809.1 uncharacterized protein H6S33_000250 [Morchella sextelata]	-	-	-	-
H6S33_000251	9669	1182.84	12658	1489	6679	911.017	18314	2013.03	16254	1839.27	14931	1582.85	NW_025408616.1	1002156	1002644	-	489	H6S33_000251	-	-	-	-	-	XP_044699810.1 uncharacterized protein H6S33_000251 [Morchella sextelata]	-	-	-	-
H6S33_000252	1127	104.041	1385	122.945	992	102.108	1790	148.475	1215	103.751	1395	111.598	NW_025408616.1	1003712	1004492	-	648	H6S33_000252	GO:0000247;GO:0003674;GO:0003824;GO:0005575;GO:0005622;GO:0005623;GO:0005737;GO:0005783;GO:0006066;GO:0006629;GO:0006694;GO:0006696;GO:0008150;GO:0008152;GO:0008202;GO:0008204;GO:0008610;GO:0009058;GO:0009987;GO:0012505;GO:0016125;GO:0016126;GO:0016128;GO:0016129;GO:0016853;GO:0016860;GO:0016863;GO:0043226;GO:0043227;GO:0043229;GO:0043231;GO:0044107;GO:0044108;GO:0044237;GO:0044238;GO:0044249;GO:…	K09829	3QS3Z	T	sp|P32352|ERG2_YEAST C-8 sterol isomerase OS=Saccharomyces cerevisiae (strain ATCC 204508 / S288c) OX=559292 GN=ERG2 PE=1 SV=1	XP_044699811.1 uncharacterized protein H6S33_000252 [Morchella sextelata]	GO:0006066//alcohol metabolic process;GO:0006629//lipid metabolic process;GO:0006694//steroid biosynthetic process;GO:0006696//ergosterol biosynthetic process;GO:0008150//biological_process;GO:0008152//metabolic process;GO:0008202//steroid metabolic process;GO:0008204//ergosterol metabolic process;GO:0008610//lipid biosynthetic process;GO:0009058//biosynthetic process;GO:0009987//cellular process…	GO:0005575//cellular_component;GO:0005622//intracellular anatomical structure;GO:0005623//obsolete cell;GO:0005737//cytoplasm;GO:0005783//endoplasmic reticulum;GO:0012505//endomembrane system;GO:0043226//organelle;GO:0043227//membrane-bounded organelle;GO:0043229//intracellular organelle;GO:0043231//intracellular membrane-bounded organelle;GO:0044424//obsolete intracellular part;GO:0044444//obsol…	GO:0000247//C-8 sterol isomerase activity;GO:0003674//molecular_function;GO:0003824//catalytic activity;GO:0016853//isomerase activity;GO:0016860//intramolecular oxidoreductase activity;GO:0016863//intramolecular oxidoreductase activity, transposing C=C bonds;	ko00100(Steroid biosynthesis)
H6S33_000253	923	60.3441	474	29.7985	288	20.994	2119	124.476	724	43.7835	978	55.4086	NW_025408616.1	1006271	1007185	-	915	H6S33_000253	-	-	-	-	-	XP_044699812.1 uncharacterized protein H6S33_000253 [Morchella sextelata]	-	-	-	-
H6S33_000254	2097	32.0913	1457	21.4403	1081	18.4452	2707	37.2219	1991	28.1837	2505	33.2201	NW_025408616.1	1015074	1018982	+	3909	H6S33_000254	-	-	3QQNB	-	-	XP_044699813.1 uncharacterized protein H6S33_000254 [Morchella sextelata]	-	-	-	-
H6S33_000255	104	17.1388	51	8.08166	51	9.37104	191	28.2815	36	5.48768	38	5.4267	NW_025408616.1	1020660	1021022	-	363	H6S33_000255	-	-	-	-	-	XP_044699814.1 uncharacterized protein H6S33_000255 [Morchella sextelata]	-	-	-	-
H6S33_000256	2200	32.4473	3528	50.0343	1904	31.3107	2216	29.3662	2019	27.5443	2204	28.1691	NW_025408616.1	1022487	1026857	-	4056	H6S33_000256	-	-	3QKW0	O	sp|O08759|UBE3A_MOUSE Ubiquitin-protein ligase E3A OS=Mus musculus OX=10090 GN=Ube3a PE=1 SV=2	XP_044699815.1 uncharacterized protein H6S33_000256 [Morchella sextelata]	-	-	-	-
H6S33_000257	659	21.2289	630	19.5149	579	20.7965	890	25.7605	1043	31.0789	1114	31.098	NW_025408616.1	1030766	1032747	+	1857	H6S33_000257	-	-	3QTUE	-	-	XP_044699816.1 uncharacterized protein H6S33_000257 [Morchella sextelata]	-	-	-	-
H6S33_000258	275	5.57843	383	7.4707	290	6.55915	404	7.36347	420	7.88075	388	6.8205	NW_025408616.1	1034368	1038261	+	2949	H6S33_000258	-	-	3QMSX	U	sp|P27594|MX1_PIG Interferon-induced GTP-binding protein Mx1 OS=Sus scrofa OX=9823 GN=MX1 PE=2 SV=1	XP_044699817.1 uncharacterized protein H6S33_000258 [Morchella sextelata]	-	-	-	-
H6S33_000259	148	14.3261	110	10.2386	78	8.41841	317	27.5706	169	15.1318	146	12.2468	NW_025408616.1	1039122	1039855	-	618	H6S33_000259	GO:0000003;GO:0003006;GO:0003674;GO:0003824;GO:0005575;GO:0005622;GO:0005623;GO:0005737;GO:0005783;GO:0005789;GO:0005856;GO:0005938;GO:0006464;GO:0006497;GO:0006807;GO:0006996;GO:0007010;GO:0007033;GO:0007049;GO:0007163;GO:0008104;GO:0008150;GO:0008152;GO:0009058;GO:0009059;GO:0009272;GO:0009653;GO:0009987;GO:0010927;GO:0012505;GO:0015629;GO:0016020;GO:0016021;GO:0016043;GO:0016409;GO:0016417;GO:…	K20003	3QQ45	I	sp|Q4WN54|SWF1_ASPFU Palmitoyltransferase swf1 OS=Neosartorya fumigata (strain ATCC MYA-4609 / Af293 / CBS 101355 / FGSC A1100) OX=330879 GN=swf1 PE=3 SV=1	XP_044699818.1 uncharacterized protein H6S33_000259 [Morchella sextelata]	GO:0000003//reproduction;GO:0003006//developmental process involved in reproduction;GO:0006464//cellular protein modification process;GO:0006497//protein lipidation;GO:0006807//nitrogen compound metabolic process;GO:0006996//organelle organization;GO:0007010//cytoskeleton organization;GO:0007033//vacuole organization;GO:0007049//cell cycle;GO:0007163//establishment or maintenance of cell polarity…	GO:0005575//cellular_component;GO:0005622//intracellular anatomical structure;GO:0005623//obsolete cell;GO:0005737//cytoplasm;GO:0005783//endoplasmic reticulum;GO:0005789//endoplasmic reticulum membrane;GO:0005856//cytoskeleton;GO:0005938//cell cortex;GO:0012505//endomembrane system;GO:0015629//actin cytoskeleton;GO:0016020//membrane;GO:0016021//integral component of membrane;GO:0030176//integral…	GO:0003674//molecular_function;GO:0003824//catalytic activity;GO:0016409//palmitoyltransferase activity;GO:0016417//S-acyltransferase activity;GO:0016740//transferase activity;GO:0016746//acyltransferase activity;GO:0016747//acyltransferase activity, transferring groups other than amino-acyl groups;GO:0019706//protein-cysteine S-palmitoyltransferase activity;GO:0019707//protein-cysteine S-acyltra…	-
H6S33_000260	1423	42.4777	1062	30.4834	638	21.2347	1529	41.0096	1307	36.0887	1107	28.6358	NW_025408616.1	1041382	1043678	+	2004	H6S33_000260	-	-	3QVB4	L	-	XP_044699819.1 uncharacterized protein H6S33_000260 [Morchella sextelata]	-	-	-	-
H6S33_000261	2739	262.58	1702	156.896	1530	163.543	6143	529.142	3493	309.747	3942	327.485	NW_025408616.1	1045111	1045863	+	624	H6S33_000261	-	-	3QX3C	-	-	XP_044699820.1 uncharacterized protein H6S33_000261 [Morchella sextelata]	-	-	-	-
H6S33_000262	139	5.52133	153	5.84391	109	4.82754	135	4.8182	178	6.54016	124	4.26831	NW_025408616.1	1051843	1053693	+	1506	H6S33_000262	-	-	3QMD9	C	sp|G2QG48|XYLO_MYCTT Xylooligosaccharide oxidase OS=Myceliophthora thermophila (strain ATCC 42464 / BCRC 31852 / DSM 1799) OX=573729 GN=xylO PE=1 SV=1	XP_044699821.1 uncharacterized protein H6S33_000262 [Morchella sextelata]	-	-	-	-
H6S33_000263	329	15.6199	247	11.2762	168	8.8933	351	14.9731	192	8.43187	215	8.84559	NW_025408616.1	1064647	1066053	-	1260	H6S33_000263	-	-	3PFT8	S	-	XP_044699822.1 uncharacterized protein H6S33_000263 [Morchella sextelata]	-	-	-	-
H6S33_000264	309	44.3278	346	47.7284	356	56.9427	273	35.1886	294	39.0125	326	40.5266	NW_025408616.1	1067293	1067709	-	417	H6S33_000264	-	-	-	-	-	XP_044699823.1 uncharacterized protein H6S33_000264 [Morchella sextelata]	-	-	-	-
H6S33_000265	197	56.1179	256	70.1226	274	87.0273	180	46.0712	181	47.6927	227	56.0358	NW_025408616.1	1067759	1068123	-	210	H6S33_000265	-	-	-	-	-	XP_044699824.1 uncharacterized protein H6S33_000265 [Morchella sextelata]	-	-	-	-
H6S33_000266	131	4.793	169	5.94574	120	4.89539	124	4.07643	72	2.43673	63	1.99748	NW_025408616.1	1069354	1071044	-	1635	H6S33_000266	-	-	3QNMZ	IQ	sp|W7LC91|FUM15_GIBM7 Cytochrome P450 monooxygenase FUM15 OS=Gibberella moniliformis (strain M3125 / FGSC 7600) OX=334819 GN=FUM15 PE=3 SV=1	XP_044699825.1 uncharacterized protein H6S33_000266 [Morchella sextelata]	-	-	-	-
H6S33_000267	156	7.51376	128	5.92824	142	7.62589	255	11.0356	175	7.79668	204	8.51467	NW_025408616.1	1073731	1075234	+	1242	H6S33_000267	GO:0003674;GO:0003824;GO:0004475;GO:0006139;GO:0006464;GO:0006486;GO:0006725;GO:0006807;GO:0008150;GO:0008152;GO:0008905;GO:0009058;GO:0009059;GO:0009100;GO:0009101;GO:0009225;GO:0009226;GO:0009298;GO:0009987;GO:0016740;GO:0016772;GO:0016779;GO:0018130;GO:0019438;GO:0019538;GO:0019673;GO:0034641;GO:0034645;GO:0034654;GO:0036211;GO:0043170;GO:0043412;GO:0043413;GO:0044237;GO:0044238;GO:0044249;GO:…	K00966	3QQM9	GMO	sp|O60064|YBB2_SCHPO Probable mannose-1-phosphate guanyltransferase OS=Schizosaccharomyces pombe (strain 972 / ATCC 24843) OX=284812 GN=SPBC13G1.02 PE=3 SV=1	XP_044699826.1 uncharacterized protein H6S33_000267 [Morchella sextelata]	GO:0006139//nucleobase-containing compound metabolic process;GO:0006464//cellular protein modification process;GO:0006486//protein glycosylation;GO:0006725//cellular aromatic compound metabolic process;GO:0006807//nitrogen compound metabolic process;GO:0008150//biological_process;GO:0008152//metabolic process;GO:0009058//biosynthetic process;GO:0009059//macromolecule biosynthetic process;GO:00091…	-	GO:0003674//molecular_function;GO:0003824//catalytic activity;GO:0004475//mannose-1-phosphate guanylyltransferase activity;GO:0008905//mannose-phosphate guanylyltransferase activity;GO:0016740//transferase activity;GO:0016772//transferase activity, transferring phosphorus-containing groups;GO:0016779//nucleotidyltransferase activity;GO:0070568//guanylyltransferase activity;	ko00520(Amino sugar and nucleotide sugar metabolism);ko00051(Fructose and mannose metabolism)
H6S33_000268	1069	204.964	1084	199.854	996	212.926	849	146.261	1099	194.911	1345	223.474	NW_025408616.1	1077632	1078155	+	312	H6S33_000268	-	-	3QYW2	S	-	XP_044699827.1 uncharacterized protein H6S33_000268 [Morchella sextelata]	-	-	-	-
H6S33_000269	3393	79.0393	3502	78.4438	2543	66.0504	4557	95.3806	3109	66.9914	3219	64.9808	NW_025408616.1	1081165	1083869	+	2568	H6S33_000269	GO:0000018;GO:0000019;GO:0000109;GO:0000112;GO:0000166;GO:0000428;GO:0000439;GO:0000988;GO:0000990;GO:0000991;GO:0001109;GO:0001111;GO:0001112;GO:0001113;GO:0001120;GO:0003674;GO:0003676;GO:0003677;GO:0003678;GO:0003824;GO:0004003;GO:0004386;GO:0005488;GO:0005524;GO:0005575;GO:0005622;GO:0005623;GO:0005634;GO:0005654;GO:0005667;GO:0005675;GO:0005737;GO:0005829;GO:0006139;GO:0006259;GO:0006281;GO:…	K10843	3QKKQ	L	sp|Q00578|RAD25_YEAST General transcription and DNA repair factor IIH helicase subunit XPB OS=Saccharomyces cerevisiae (strain ATCC 204508 / S288c) OX=559292 GN=SSL2 PE=1 SV=1	XP_044699828.1 uncharacterized protein H6S33_000269 [Morchella sextelata]	GO:0000018//regulation of DNA recombination;GO:0000019//regulation of mitotic recombination;GO:0001109//promoter clearance during DNA-templated transcription;GO:0001111//promoter clearance from RNA polymerase II promoter;GO:0001112//DNA-templated transcription open complex formation;GO:0001113//transcription open complex formation at RNA polymerase II promoter;GO:0001120//protein-DNA complex remo…	GO:0000109//nucleotide-excision repair complex;GO:0000112//nucleotide-excision repair factor 3 complex;GO:0000428//DNA-directed RNA polymerase complex;GO:0000439//transcription factor TFIIH core complex;GO:0005575//cellular_component;GO:0005622//intracellular anatomical structure;GO:0005623//obsolete cell;GO:0005634//nucleus;GO:0005654//nucleoplasm;GO:0005667//transcription regulator complex;GO:0…	GO:0000166//nucleotide binding;GO:0000988//obsolete transcription factor activity, protein binding;GO:0000990//obsolete transcription factor activity, core RNA polymerase binding;GO:0000991//obsolete transcription factor activity, core RNA polymerase II binding;GO:0003674//molecular_function;GO:0003676//nucleic acid binding;GO:0003677//DNA binding;GO:0003678//DNA helicase activity;GO:0003824//cat…	ko03420(Nucleotide excision repair);ko03022(Basal transcription factors)
H6S33_000270	1471	99.7696	1938	126.393	818	61.8598	1198	73.007	558	35.0073	494	29.0347	NW_025408616.1	1084604	1085694	-	882	H6S33_000270	GO:0003674;GO:0003824	-	3QQ25	G	sp|Q09676|YA03_SCHPO Probable phosphatase SPAC5H10.03 OS=Schizosaccharomyces pombe (strain 972 / ATCC 24843) OX=284812 GN=SPAC5H10.03 PE=3 SV=1	XP_044699829.1 uncharacterized protein H6S33_000270 [Morchella sextelata]	-	-	GO:0003674//molecular_function;GO:0003824//catalytic activity;	-
H6S33_000271	1511	80.5612	1107	56.7534	557	33.1121	1470	70.4207	932	45.9638	786	36.3152	NW_025408616.1	1086248	1087724	-	1122	H6S33_000271	GO:0002181;GO:0003674;GO:0003824;GO:0004812;GO:0004829;GO:0005575;GO:0005622;GO:0005623;GO:0005737;GO:0005739;GO:0006082;GO:0006139;GO:0006399;GO:0006412;GO:0006418;GO:0006435;GO:0006518;GO:0006520;GO:0006725;GO:0006807;GO:0008150;GO:0008152;GO:0009058;GO:0009059;GO:0009987;GO:0010467;GO:0016070;GO:0016874;GO:0016875;GO:0019538;GO:0019752;GO:0034641;GO:0034645;GO:0034660;GO:0043038;GO:0043039;GO:…	K01868	3TYV0	J	sp|P87144|SYTC_SCHPO Threonine--tRNA ligase, cytoplasmic OS=Schizosaccharomyces pombe (strain 972 / ATCC 24843) OX=284812 GN=ths1 PE=3 SV=1	XP_044699830.1 uncharacterized protein H6S33_000271 [Morchella sextelata]	GO:0002181//cytoplasmic translation;GO:0006082//organic acid metabolic process;GO:0006139//nucleobase-containing compound metabolic process;GO:0006399//tRNA metabolic process;GO:0006412//translation;GO:0006418//tRNA aminoacylation for protein translation;GO:0006435//threonyl-tRNA aminoacylation;GO:0006518//peptide metabolic process;GO:0006520//cellular amino acid metabolic process;GO:0006725//cel…	GO:0005575//cellular_component;GO:0005622//intracellular anatomical structure;GO:0005623//obsolete cell;GO:0005737//cytoplasm;GO:0005739//mitochondrion;GO:0043226//organelle;GO:0043227//membrane-bounded organelle;GO:0043229//intracellular organelle;GO:0043231//intracellular membrane-bounded organelle;GO:0044424//obsolete intracellular part;GO:0044444//obsolete cytoplasmic part;GO:0044464//obsolet…	GO:0003674//molecular_function;GO:0003824//catalytic activity;GO:0004812//aminoacyl-tRNA ligase activity;GO:0004829//threonine-tRNA ligase activity;GO:0016874//ligase activity;GO:0016875//ligase activity, forming carbon-oxygen bonds;GO:0140098//catalytic activity, acting on RNA;GO:0140101//catalytic activity, acting on a tRNA;	ko00970(Aminoacyl-tRNA biosynthesis)
H6S33_000272	960	24.6367	526	12.9802	208	5.95176	2583	59.5605	1355	32.1655	1640	36.4721	NW_025408616.1	1089360	1091958	-	2331	H6S33_000272	GO:0000322;GO:0000323;GO:0000324;GO:0003674;GO:0005215;GO:0005575;GO:0005622;GO:0005623;GO:0005737;GO:0005773;GO:0005886;GO:0005887;GO:0005933;GO:0005934;GO:0005937;GO:0006810;GO:0006811;GO:0006812;GO:0006813;GO:0008150;GO:0008324;GO:0009987;GO:0015075;GO:0015077;GO:0015079;GO:0015318;GO:0015672;GO:0016020;GO:0016021;GO:0022857;GO:0022890;GO:0030001;GO:0030427;GO:0031224;GO:0031226;GO:0034220;GO:…	-	3QPFJ	S	sp|P47114|KCH1_YEAST Low affinity K(+) transporter 1 OS=Saccharomyces cerevisiae (strain ATCC 204508 / S288c) OX=559292 GN=KCH1 PE=1 SV=1	XP_044699831.1 uncharacterized protein H6S33_000272 [Morchella sextelata]	GO:0006810//transport;GO:0006811//ion transport;GO:0006812//cation transport;GO:0006813//potassium ion transport;GO:0008150//biological_process;GO:0009987//cellular process;GO:0030001//metal ion transport;GO:0034220//ion transmembrane transport;GO:0051179//localization;GO:0051234//establishment of localization;GO:0055085//transmembrane transport;GO:0071805//potassium ion transmembrane transport;G…	GO:0000322//storage vacuole;GO:0000323//lytic vacuole;GO:0000324//fungal-type vacuole;GO:0005575//cellular_component;GO:0005622//intracellular anatomical structure;GO:0005623//obsolete cell;GO:0005737//cytoplasm;GO:0005773//vacuole;GO:0005886//plasma membrane;GO:0005887//integral component of plasma membrane;GO:0005933//cellular bud;GO:0005934//cellular bud tip;GO:0005937//mating projection;GO:00…	GO:0003674//molecular_function;GO:0005215//transporter activity;GO:0008324//cation transmembrane transporter activity;GO:0015075//ion transmembrane transporter activity;GO:0015079//potassium ion transmembrane transporter activity;GO:0015318//inorganic molecular entity transmembrane transporter activity;GO:0022857//transmembrane transporter activity;GO:0022890//inorganic cation transmembrane trans…	-
H6S33_000273	836	41.5714	812	38.8264	573	31.7697	1250	55.8496	612	28.15	677	29.1731	NW_025408616.1	1093201	1094515	+	1203	H6S33_000273	-	K00167	3QM8Z	C	sp|P9WF02|ODBB_CHATD 2-oxoisovalerate dehydrogenase subunit beta, mitochondrial OS=Chaetomium thermophilum (strain DSM 1495 / CBS 144.50 / IMI 039719) OX=759272 GN=CTHT_0041430 PE=3 SV=1	XP_044699832.1 uncharacterized protein H6S33_000273 [Morchella sextelata]	-	-	-	ko00640(Propanoate metabolism);ko00280(Valine, leucine and isoleucine degradation)
H6S33_000274	776	20.2271	841	21.079	621	18.0482	700	16.3942	633	15.2621	752	16.9861	NW_025408616.1	1096906	1099464	-	2295	H6S33_000274	GO:0000228;GO:0000785;GO:0000790;GO:0003674;GO:0003676;GO:0003723;GO:0003729;GO:0005488;GO:0005575;GO:0005622;GO:0005623;GO:0005634;GO:0005694;GO:0006139;GO:0006259;GO:0006281;GO:0006302;GO:0006310;GO:0006312;GO:0006325;GO:0006338;GO:0006725;GO:0006807;GO:0006950;GO:0006974;GO:0006996;GO:0008150;GO:0008152;GO:0009987;GO:0010646;GO:0010647;GO:0016043;GO:0031011;GO:0031974;GO:0031981;GO:0032101;GO:…	K11673	3QMAQ	Z	sp|Q9US07|ARP8_SCHPO Probable actin-related protein 8 OS=Schizosaccharomyces pombe (strain 972 / ATCC 24843) OX=284812 GN=SPAC664.02c PE=1 SV=2	XP_044699833.1 uncharacterized protein H6S33_000274 [Morchella sextelata]	GO:0006139//nucleobase-containing compound metabolic process;GO:0006259//DNA metabolic process;GO:0006281//DNA repair;GO:0006302//double-strand break repair;GO:0006310//DNA recombination;GO:0006312//mitotic recombination;GO:0006325//chromatin organization;GO:0006338//chromatin remodeling;GO:0006725//cellular aromatic compound metabolic process;GO:0006807//nitrogen compound metabolic process;GO:00…	GO:0000228//nuclear chromosome;GO:0000785//chromatin;GO:0005575//cellular_component;GO:0005622//intracellular anatomical structure;GO:0005623//obsolete cell;GO:0005634//nucleus;GO:0005694//chromosome;GO:0031011//Ino80 complex;GO:0031974//membrane-enclosed lumen;GO:0031981//nuclear lumen;GO:0032991//protein-containing complex;GO:0033202//DNA helicase complex;GO:0043226//organelle;GO:0043227//membr…	GO:0003674//molecular_function;GO:0003676//nucleic acid binding;GO:0003723//RNA binding;GO:0003729//mRNA binding;GO:0005488//binding;GO:0097159//organic cyclic compound binding;GO:1901363//heterocyclic compound binding;	-
H6S33_000275	1141	125.701	991	104.981	666	81.8085	950	94.0372	763	77.7531	779	74.3698	NW_025408616.1	1099928	1100966	+	543	H6S33_000275	GO:0000045;GO:0003674;GO:0003824;GO:0003924;GO:0005575;GO:0005622;GO:0005623;GO:0005737;GO:0005794;GO:0005802;GO:0005829;GO:0006605;GO:0006623;GO:0006810;GO:0006886;GO:0006892;GO:0006893;GO:0006897;GO:0006914;GO:0006950;GO:0006996;GO:0007033;GO:0007034;GO:0008104;GO:0008150;GO:0008152;GO:0009056;GO:0009987;GO:0012505;GO:0015031;GO:0015833;GO:0016043;GO:0016192;GO:0016236;GO:0016462;GO:0016787;GO:…	K07942	3QJK5	U	sp|P38116|ARL1_YEAST ADP-ribosylation factor-like protein 1 OS=Saccharomyces cerevisiae (strain ATCC 204508 / S288c) OX=559292 GN=ARL1 PE=1 SV=4	XP_044699834.1 uncharacterized protein H6S33_000275 [Morchella sextelata]	GO:0000045//autophagosome assembly;GO:0006605//protein targeting;GO:0006623//protein targeting to vacuole;GO:0006810//transport;GO:0006886//intracellular protein transport;GO:0006892//post-Golgi vesicle-mediated transport;GO:0006893//Golgi to plasma membrane transport;GO:0006897//endocytosis;GO:0006914//autophagy;GO:0006950//response to stress;GO:0006996//organelle organization;GO:0007033//vacuol…	GO:0005575//cellular_component;GO:0005622//intracellular anatomical structure;GO:0005623//obsolete cell;GO:0005737//cytoplasm;GO:0005794//Golgi apparatus;GO:0005802//trans-Golgi network;GO:0005829//cytosol;GO:0012505//endomembrane system;GO:0031984//organelle subcompartment;GO:0043226//organelle;GO:0043227//membrane-bounded organelle;GO:0043229//intracellular organelle;GO:0043231//intracellular m…	GO:0003674//molecular_function;GO:0003824//catalytic activity;GO:0003924//GTPase activity;GO:0016462//pyrophosphatase activity;GO:0016787//hydrolase activity;GO:0016817//hydrolase activity, acting on acid anhydrides;GO:0016818//hydrolase activity, acting on acid anhydrides, in phosphorus-containing anhydrides;GO:0017111//nucleoside-triphosphatase activity;	-
H6S33_000276	4037	160.038	4616	175.96	4067	179.767	4687	166.948	5120	187.747	5015	172.282	NW_025408616.1	1102873	1104450	+	1509	H6S33_000276	GO:0000302;GO:0001306;GO:0001315;GO:0003674;GO:0003824;GO:0004096;GO:0004601;GO:0005488;GO:0005575;GO:0005618;GO:0005622;GO:0005623;GO:0005737;GO:0005739;GO:0005759;GO:0005777;GO:0005782;GO:0006950;GO:0006970;GO:0006979;GO:0007154;GO:0007568;GO:0007571;GO:0008150;GO:0008152;GO:0009056;GO:0009267;GO:0009277;GO:0009405;GO:0009605;GO:0009628;GO:0009636;GO:0009651;GO:0009987;GO:0009991;GO:0010035;GO:…	K03781	3QJPH	Q	sp|P55306|CATA_SCHPO Catalase OS=Schizosaccharomyces pombe (strain 972 / ATCC 24843) OX=284812 GN=cta1 PE=1 SV=1	XP_044699835.1 uncharacterized protein H6S33_000276 [Morchella sextelata]	GO:0000302//response to reactive oxygen species;GO:0001306//age-dependent response to oxidative stress;GO:0001315//age-dependent response to reactive oxygen species;GO:0006950//response to stress;GO:0006970//response to osmotic stress;GO:0006979//response to oxidative stress;GO:0007154//cell communication;GO:0007568//aging;GO:0007571//age-dependent general metabolic decline;GO:0008150//biological…	GO:0005575//cellular_component;GO:0005618//cell wall;GO:0005622//intracellular anatomical structure;GO:0005623//obsolete cell;GO:0005737//cytoplasm;GO:0005739//mitochondrion;GO:0005759//mitochondrial matrix;GO:0005777//peroxisome;GO:0005782//peroxisomal matrix;GO:0009277//fungal-type cell wall;GO:0030312//external encapsulating structure;GO:0031907//microbody lumen;GO:0031974//membrane-enclosed l…	GO:0003674//molecular_function;GO:0003824//catalytic activity;GO:0004096//catalase activity;GO:0004601//peroxidase activity;GO:0005488//binding;GO:0016209//antioxidant activity;GO:0016491//oxidoreductase activity;GO:0016684//oxidoreductase activity, acting on peroxide as acceptor;GO:0020037//heme binding;GO:0046906//tetrapyrrole binding;GO:0048037//obsolete cofactor binding;GO:0097159//organic cy…	ko04213(Longevity regulating pathway - multiple species);ko04146(Peroxisome);ko04011(MAPK signaling pathway - yeast);ko00630(Glyoxylate and dicarboxylate metabolism);ko00380(Tryptophan metabolism)
H6S33_000277	2555	77.0766	3700	107.329	2535	85.2667	3190	86.4657	3527	98.4183	3356	87.732	NW_025408616.1	1105832	1107947	+	1983	H6S33_000277	GO:0000322;GO:0000323;GO:0000324;GO:0000328;GO:0003674;GO:0003824;GO:0004620;GO:0004622;GO:0005575;GO:0005622;GO:0005623;GO:0005737;GO:0005773;GO:0005775;GO:0005783;GO:0006508;GO:0006575;GO:0006624;GO:0006629;GO:0006638;GO:0006644;GO:0006650;GO:0006658;GO:0006660;GO:0006793;GO:0006796;GO:0006807;GO:0006914;GO:0006996;GO:0007032;GO:0008150;GO:0008152;GO:0009056;GO:0009395;GO:0009987;GO:0010256;GO:…	K17900	3QJG0	G	sp|I1RFN8|ATG15_GIBZE Putative lipase ATG15 OS=Gibberella zeae (strain ATCC MYA-4620 / CBS 123657 / FGSC 9075 / NRRL 31084 / PH-1) OX=229533 GN=ATG15 PE=3 SV=1	XP_044699836.1 uncharacterized protein H6S33_000277 [Morchella sextelata]	GO:0006508//proteolysis;GO:0006575//cellular modified amino acid metabolic process;GO:0006624//vacuolar protein processing;GO:0006629//lipid metabolic process;GO:0006638//neutral lipid metabolic process;GO:0006644//phospholipid metabolic process;GO:0006650//glycerophospholipid metabolic process;GO:0006658//phosphatidylserine metabolic process;GO:0006660//phosphatidylserine catabolic process;GO:00…	GO:0000322//storage vacuole;GO:0000323//lytic vacuole;GO:0000324//fungal-type vacuole;GO:0000328//fungal-type vacuole lumen;GO:0005575//cellular_component;GO:0005622//intracellular anatomical structure;GO:0005623//obsolete cell;GO:0005737//cytoplasm;GO:0005773//vacuole;GO:0005775//vacuolar lumen;GO:0005783//endoplasmic reticulum;GO:0012505//endomembrane system;GO:0016020//membrane;GO:0016021//int…	GO:0003674//molecular_function;GO:0003824//catalytic activity;GO:0004620//phospholipase activity;GO:0004622//lysophospholipase activity;GO:0016298//lipase activity;GO:0016787//hydrolase activity;GO:0016788//hydrolase activity, acting on ester bonds;GO:0052689//carboxylic ester hydrolase activity;	ko04138(Autophagy - yeast);ko00561(Glycerolipid metabolism)
H6S33_000278	13	1.93451	5	0.715453	5	0.829599	5	0.668529	4	0.550588	4	0.515814	NW_025408616.1	1109834	1110356	-	402	H6S33_000278	-	-	-	-	-	XP_044699837.1 uncharacterized protein H6S33_000278 [Morchella sextelata]	-	-	-	-
H6S33_000279	17	4.64365	137	35.9844	128	38.9843	41	10.0627	42	10.612	36	8.52153	NW_025408616.1	1115443	1116142	+	219	H6S33_000279	-	-	-	-	-	XP_044699838.1 uncharacterized protein H6S33_000279 [Morchella sextelata]	-	-	-	-
H6S33_000280	113	6.58848	190	10.6523	102	6.63097	151	7.91053	98	5.28533	73	3.68837	NW_025408616.1	1117342	1118367	+	1026	H6S33_000280	-	-	-	-	-	XP_044699839.1 uncharacterized protein H6S33_000280 [Morchella sextelata]	-	-	-	-
H6S33_000281	34	5.21517	36	5.30976	15	2.56537	64	8.82046	23	3.26329	8	1.06337	NW_025408616.1	1120057	1120797	+	390	H6S33_000281	-	-	-	-	-	XP_044699840.1 uncharacterized protein H6S33_000281 [Morchella sextelata]	-	-	-	-
H6S33_000282	203	30.2082	265	37.919	215	35.6727	399	53.3486	227	31.2459	243	31.3357	NW_025408616.1	1121776	1122500	+	402	H6S33_000282	GO:0000288;GO:0000290;GO:0000339;GO:0000932;GO:0000956;GO:0003674;GO:0003676;GO:0003682;GO:0003723;GO:0003729;GO:0005488;GO:0005575;GO:0005622;GO:0005623;GO:0005634;GO:0005737;GO:0005845;GO:0006139;GO:0006401;GO:0006402;GO:0006725;GO:0006807;GO:0008150;GO:0008152;GO:0009056;GO:0009057;GO:0009892;GO:0009987;GO:0010468;GO:0010605;GO:0010629;GO:0016070;GO:0016071;GO:0019222;GO:0019439;GO:0032991;GO:…	K12620	3QUD0	A	sp|P87173|LSM1_SCHPO U6 snRNA-associated Sm-like protein LSm1 OS=Schizosaccharomyces pombe (strain 972 / ATCC 24843) OX=284812 GN=lsm1 PE=1 SV=1	XP_044699841.1 uncharacterized protein H6S33_000282 [Morchella sextelata]	GO:0000288//nuclear-transcribed mRNA catabolic process, deadenylation-dependent decay;GO:0000290//deadenylation-dependent decapping of nuclear-transcribed mRNA;GO:0000956//nuclear-transcribed mRNA catabolic process;GO:0006139//nucleobase-containing compound metabolic process;GO:0006401//RNA catabolic process;GO:0006402//mRNA catabolic process;GO:0006725//cellular aromatic compound metabolic proce…	GO:0000932//P-body;GO:0005575//cellular_component;GO:0005622//intracellular anatomical structure;GO:0005623//obsolete cell;GO:0005634//nucleus;GO:0005737//cytoplasm;GO:0005845//mRNA cap binding complex;GO:0032991//protein-containing complex;GO:0034518//RNA cap binding complex;GO:0035770//ribonucleoprotein granule;GO:0036464//cytoplasmic ribonucleoprotein granule;GO:0043226//organelle;GO:0043227//…	GO:0000339//RNA cap binding;GO:0003674//molecular_function;GO:0003676//nucleic acid binding;GO:0003682//chromatin binding;GO:0003723//RNA binding;GO:0003729//mRNA binding;GO:0005488//binding;GO:0097159//organic cyclic compound binding;GO:1901363//heterocyclic compound binding;	ko03018(RNA degradation)
H6S33_000283	139	10.1901	194	13.6757	198	16.1845	221	14.5572	198	13.4267	180	11.4351	NW_025408616.1	1122832	1123864	-	816	H6S33_000283	GO:0000166;GO:0000322;GO:0000323;GO:0000324;GO:0003674;GO:0003824;GO:0005488;GO:0005524;GO:0005575;GO:0005622;GO:0005623;GO:0005737;GO:0005773;GO:0006139;GO:0006725;GO:0006732;GO:0006733;GO:0006753;GO:0006793;GO:0006796;GO:0006807;GO:0008144;GO:0008150;GO:0008152;GO:0009058;GO:0009108;GO:0009116;GO:0009117;GO:0009165;GO:0009435;GO:0009987;GO:0016301;GO:0016310;GO:0016740;GO:0016772;GO:0016773;GO:…	K10524	1ZYIN	F	sp|Q9C0W1|NRK1_SCHPO Nicotinamide riboside kinase OS=Schizosaccharomyces pombe (strain 972 / ATCC 24843) OX=284812 GN=nrk1 PE=3 SV=1	XP_044699842.1 uncharacterized protein H6S33_000283 [Morchella sextelata]	GO:0006139//nucleobase-containing compound metabolic process;GO:0006725//cellular aromatic compound metabolic process;GO:0006732//obsolete coenzyme metabolic process;GO:0006733//obsolete oxidoreduction coenzyme metabolic process;GO:0006753//nucleoside phosphate metabolic process;GO:0006793//phosphorus metabolic process;GO:0006796//phosphate-containing compound metabolic process;GO:0006807//nitrog…	GO:0000322//storage vacuole;GO:0000323//lytic vacuole;GO:0000324//fungal-type vacuole;GO:0005575//cellular_component;GO:0005622//intracellular anatomical structure;GO:0005623//obsolete cell;GO:0005737//cytoplasm;GO:0005773//vacuole;GO:0043226//organelle;GO:0043227//membrane-bounded organelle;GO:0043229//intracellular organelle;GO:0043231//intracellular membrane-bounded organelle;GO:0044424//obsol…	GO:0000166//nucleotide binding;GO:0003674//molecular_function;GO:0003824//catalytic activity;GO:0005488//binding;GO:0005524//ATP binding;GO:0008144//obsolete drug binding;GO:0016301//kinase activity;GO:0016740//transferase activity;GO:0016772//transferase activity, transferring phosphorus-containing groups;GO:0016773//phosphotransferase activity, alcohol group as acceptor;GO:0017076//purine nucle…	ko00760(Nicotinate and nicotinamide metabolism)
H6S33_000284	3116	129.716	2251	90.1065	1195	55.4671	3651	136.562	2184	84.0986	1877	67.7121	NW_025408616.1	1124799	1126753	-	1437	H6S33_000284	-	K12232	3RKWV	S	-	XP_044699843.1 uncharacterized protein H6S33_000284 [Morchella sextelata]	-	-	-	-
H6S33_000285	2614	46.3738	2614	44.5918	1503	29.73	2516	40.1051	1819	29.8496	2244	34.498	NW_025408616.1	1128045	1131768	-	3372	H6S33_000285	-	-	3QPRW	S	sp|Q3U3T8|WDR62_MOUSE WD repeat-containing protein 62 OS=Mus musculus OX=10090 GN=Wdr62 PE=1 SV=2	XP_044699844.1 uncharacterized protein H6S33_000285 [Morchella sextelata]	-	-	-	-
H6S33_000286	26	4.67071	25	4.3185	17	3.40509	21	3.38962	25	4.15421	16	2.49078	NW_025408616.1	1135737	1136069	-	333	H6S33_000286	-	-	-	-	-	XP_044699845.1 uncharacterized protein H6S33_000286 [Morchella sextelata]	-	-	-	-
H6S33_000287	896	48.288	1054	54.6204	708	42.5436	627	30.3613	714	35.5933	641	29.936	NW_025408616.1	1137800	1138909	-	1110	H6S33_000287	GO:0005575;GO:0005622;GO:0005623;GO:0005737;GO:0005794;GO:0006810;GO:0006890;GO:0008150;GO:0012505;GO:0016192;GO:0043226;GO:0043227;GO:0043229;GO:0043231;GO:0044424;GO:0044444;GO:0044464;GO:0048193;GO:0051179;GO:0051234	-	3QPGS	S	sp|Q8LF05|RBL19_ARATH Rhomboid-like protein 19 OS=Arabidopsis thaliana OX=3702 GN=RBL19 PE=2 SV=1	XP_044699846.1 uncharacterized protein H6S33_000287 [Morchella sextelata]	GO:0006810//transport;GO:0006890//retrograde vesicle-mediated transport, Golgi to endoplasmic reticulum;GO:0008150//biological_process;GO:0016192//vesicle-mediated transport;GO:0048193//Golgi vesicle transport;GO:0051179//localization;GO:0051234//establishment of localization;	GO:0005575//cellular_component;GO:0005622//intracellular anatomical structure;GO:0005623//obsolete cell;GO:0005737//cytoplasm;GO:0005794//Golgi apparatus;GO:0012505//endomembrane system;GO:0043226//organelle;GO:0043227//membrane-bounded organelle;GO:0043229//intracellular organelle;GO:0043231//intracellular membrane-bounded organelle;GO:0044424//obsolete intracellular part;GO:0044444//obsolete cy…	-	-
H6S33_000288	1608	59.4881	1833	65.2063	1773	73.1346	1400	46.5365	1805	61.7675	1837	58.8923	NW_025408616.1	1141372	1143161	+	1617	H6S33_000288	GO:0000118;GO:0000122;GO:0000228;GO:0000785;GO:0000790;GO:0001932;GO:0001934;GO:0003674;GO:0003712;GO:0003714;GO:0005575;GO:0005622;GO:0005623;GO:0005634;GO:0005654;GO:0005694;GO:0006323;GO:0006325;GO:0006333;GO:0006338;GO:0006342;GO:0006355;GO:0006357;GO:0006464;GO:0006476;GO:0006807;GO:0006996;GO:0008150;GO:0008152;GO:0009889;GO:0009890;GO:0009891;GO:0009892;GO:0009893;GO:0009966;GO:0009967;GO:…	K04508	3QR8S	B	sp|Q7SZM9|TB1RA_XENLA F-box-like/WD repeat-containing protein TBL1XR1-A OS=Xenopus laevis OX=8355 GN=tbl1xr1-a PE=1 SV=1	XP_044699847.1 uncharacterized protein H6S33_000288 [Morchella sextelata]	GO:0000122//negative regulation of transcription by RNA polymerase II;GO:0001932//regulation of protein phosphorylation;GO:0001934//positive regulation of protein phosphorylation;GO:0006323//DNA packaging;GO:0006325//chromatin organization;GO:0006333//chromatin assembly or disassembly;GO:0006338//chromatin remodeling;GO:0006355//regulation of transcription, DNA-templated;GO:0006357//regulation of…	GO:0000118//histone deacetylase complex;GO:0000228//nuclear chromosome;GO:0000785//chromatin;GO:0005575//cellular_component;GO:0005622//intracellular anatomical structure;GO:0005623//obsolete cell;GO:0005634//nucleus;GO:0005654//nucleoplasm;GO:0005694//chromosome;GO:0031974//membrane-enclosed lumen;GO:0031981//nuclear lumen;GO:0032991//protein-containing complex;GO:0034967//Set3 complex;GO:004322…	GO:0003674//molecular_function;GO:0003712//transcription coregulator activity;GO:0003714//transcription corepressor activity;GO:0140110//transcription regulator activity;	-
H6S33_000289	879	57.2797	1508	94.4922	1097	79.7054	799	46.7821	794	47.8598	801	45.2323	NW_025408616.1	1144888	1145922	-	918	H6S33_000289	GO:0000009;GO:0000030;GO:0000136;GO:0000137;GO:0000139;GO:0003674;GO:0003824;GO:0005575;GO:0005622;GO:0005623;GO:0005737;GO:0005783;GO:0005794;GO:0005795;GO:0006464;GO:0006486;GO:0006487;GO:0006807;GO:0008150;GO:0008152;GO:0008378;GO:0009058;GO:0009059;GO:0009100;GO:0009101;GO:0009272;GO:0009987;GO:0012505;GO:0016020;GO:0016021;GO:0016740;GO:0016757;GO:0016758;GO:0019538;GO:0030173;GO:0031090;GO:…	K05532	3QR9V	GM	sp|O13640|YGWH_SCHPO Uncharacterized alpha-1,2-galactosyltransferase C8D2.17 OS=Schizosaccharomyces pombe (strain 972 / ATCC 24843) OX=284812 GN=pi048 PE=3 SV=2	XP_044699848.1 uncharacterized protein H6S33_000289 [Morchella sextelata]	GO:0006464//cellular protein modification process;GO:0006486//protein glycosylation;GO:0006487//protein N-linked glycosylation;GO:0006807//nitrogen compound metabolic process;GO:0008150//biological_process;GO:0008152//metabolic process;GO:0009058//biosynthetic process;GO:0009059//macromolecule biosynthetic process;GO:0009100//glycoprotein metabolic process;GO:0009101//glycoprotein biosynthetic pr…	GO:0000136//mannan polymerase complex;GO:0000137//Golgi cis cisterna;GO:0000139//Golgi membrane;GO:0005575//cellular_component;GO:0005622//intracellular anatomical structure;GO:0005623//obsolete cell;GO:0005737//cytoplasm;GO:0005783//endoplasmic reticulum;GO:0005794//Golgi apparatus;GO:0005795//Golgi stack;GO:0012505//endomembrane system;GO:0016020//membrane;GO:0016021//integral component of memb…	GO:0000009//alpha-1,6-mannosyltransferase activity;GO:0000030//mannosyltransferase activity;GO:0003674//molecular_function;GO:0003824//catalytic activity;GO:0008378//galactosyltransferase activity;GO:0016740//transferase activity;GO:0016757//glycosyltransferase activity;GO:0016758//hexosyltransferase activity;GO:0031278//alpha-1,2-galactosyltransferase activity;	ko00513(Various types of N-glycan biosynthesis)
H6S33_000290	126	5.25625	155	6.21756	134	6.23275	153	5.7348	97	3.74296	160	5.78402	NW_025408616.1	1148100	1149764	-	1434	H6S33_000290	-	-	3QT53	S	-	XP_044699849.1 uncharacterized protein H6S33_000290 [Morchella sextelata]	-	-	-	-
H6S33_000291	0	0	0	0	0	0	0	0	0	0	0	0	NW_025408616.1	1157301	1159680	-	1782	H6S33_000291	-	-	-	-	-	XP_044699850.1 uncharacterized protein H6S33_000291 [Morchella sextelata]	-	-	-	-
H6S33_000292	0	0	0	0	0	0	0	0	0	0	0	0	NW_025408616.1	1160166	1161395	+	1230	H6S33_000292	-	-	3SBNG	L	-	XP_044699851.1 uncharacterized protein H6S33_000292 [Morchella sextelata]	-	-	-	-
H6S33_000293	0	0	1	0.0165152	1	0.0191501	0	0	0	0	0	0	NW_025408616.1	1161470	1164952	+	3483	H6S33_000293	GO:0003674;GO:0003824;GO:0003964;GO:0005575;GO:0005622;GO:0005623;GO:0005634;GO:0006139;GO:0006259;GO:0006278;GO:0006725;GO:0006807;GO:0008150;GO:0008152;GO:0009058;GO:0009059;GO:0009987;GO:0016740;GO:0016772;GO:0016779;GO:0018130;GO:0019438;GO:0034061;GO:0034641;GO:0034645;GO:0034654;GO:0043170;GO:0043226;GO:0043227;GO:0043229;GO:0043231;GO:0044237;GO:0044238;GO:0044249;GO:0044260;GO:0044271;GO:…	-	1FVRG	L	sp|P0CT41|TF212_SCHPO Transposon Tf2-12 polyprotein OS=Schizosaccharomyces pombe (strain 972 / ATCC 24843) OX=284812 GN=Tf2-12 PE=3 SV=1	XP_044699852.1 uncharacterized protein H6S33_000293 [Morchella sextelata]	GO:0006139//nucleobase-containing compound metabolic process;GO:0006259//DNA metabolic process;GO:0006278//RNA-dependent DNA biosynthetic process;GO:0006725//cellular aromatic compound metabolic process;GO:0006807//nitrogen compound metabolic process;GO:0008150//biological_process;GO:0008152//metabolic process;GO:0009058//biosynthetic process;GO:0009059//macromolecule biosynthetic process;GO:0009…	GO:0005575//cellular_component;GO:0005622//intracellular anatomical structure;GO:0005623//obsolete cell;GO:0005634//nucleus;GO:0043226//organelle;GO:0043227//membrane-bounded organelle;GO:0043229//intracellular organelle;GO:0043231//intracellular membrane-bounded organelle;GO:0044424//obsolete intracellular part;GO:0044464//obsolete cell part;	GO:0003674//molecular_function;GO:0003824//catalytic activity;GO:0003964//RNA-directed DNA polymerase activity;GO:0016740//transferase activity;GO:0016772//transferase activity, transferring phosphorus-containing groups;GO:0016779//nucleotidyltransferase activity;GO:0034061//DNA polymerase activity;GO:0140097//catalytic activity, acting on DNA;	-
H6S33_000294	0	0	0	0	0	0	0	0	0	0	0	0	NW_025408616.1	1165361	1166260	-	900	H6S33_000294	-	-	-	-	-	XP_044699853.1 uncharacterized protein H6S33_000294 [Morchella sextelata]	-	-	-	-
H6S33_000295	0	0	0	0	3	0.0857323	0	0	0	0	0	0	NW_025408616.1	1168682	1171085	-	2334	H6S33_000295	-	-	-	-	-	XP_044699854.1 uncharacterized protein H6S33_000295, partial [Morchella sextelata]	-	-	-	-
H6S33_000296	0	0	0	0	0	0	0	0	0	0	0	0	NW_025408616.1	1179254	1181230	+	1932	H6S33_000296	GO:0003674;GO:0003824;GO:0003964;GO:0005575;GO:0005622;GO:0005623;GO:0005634;GO:0006139;GO:0006259;GO:0006278;GO:0006725;GO:0006807;GO:0008150;GO:0008152;GO:0009058;GO:0009059;GO:0009987;GO:0016740;GO:0016772;GO:0016779;GO:0018130;GO:0019438;GO:0034061;GO:0034641;GO:0034645;GO:0034654;GO:0043170;GO:0043226;GO:0043227;GO:0043229;GO:0043231;GO:0044237;GO:0044238;GO:0044249;GO:0044260;GO:0044271;GO:…	-	1FVRG	L	sp|Q9UR07|TF211_SCHPO Transposon Tf2-11 polyprotein OS=Schizosaccharomyces pombe (strain 972 / ATCC 24843) OX=284812 GN=Tf2-11 PE=3 SV=1	XP_044699855.1 uncharacterized protein H6S33_000296, partial [Morchella sextelata]	GO:0006139//nucleobase-containing compound metabolic process;GO:0006259//DNA metabolic process;GO:0006278//RNA-dependent DNA biosynthetic process;GO:0006725//cellular aromatic compound metabolic process;GO:0006807//nitrogen compound metabolic process;GO:0008150//biological_process;GO:0008152//metabolic process;GO:0009058//biosynthetic process;GO:0009059//macromolecule biosynthetic process;GO:0009…	GO:0005575//cellular_component;GO:0005622//intracellular anatomical structure;GO:0005623//obsolete cell;GO:0005634//nucleus;GO:0043226//organelle;GO:0043227//membrane-bounded organelle;GO:0043229//intracellular organelle;GO:0043231//intracellular membrane-bounded organelle;GO:0044424//obsolete intracellular part;GO:0044464//obsolete cell part;	GO:0003674//molecular_function;GO:0003824//catalytic activity;GO:0003964//RNA-directed DNA polymerase activity;GO:0016740//transferase activity;GO:0016772//transferase activity, transferring phosphorus-containing groups;GO:0016779//nucleotidyltransferase activity;GO:0034061//DNA polymerase activity;GO:0140097//catalytic activity, acting on DNA;	-
H6S33_000297	0	0	0	0	0	0	0	0	1	0.159006	0	0	NW_025408616.1	1192512	1192859	-	348	H6S33_000297	-	-	3SBNS	L	sp|Q99315|YG31B_YEAST Transposon Ty3-G Gag-Pol polyprotein OS=Saccharomyces cerevisiae (strain ATCC 204508 / S288c) OX=559292 GN=TY3B-G PE=1 SV=3	XP_044699856.1 uncharacterized protein H6S33_000297 [Morchella sextelata]	-	-	-	-
H6S33_000298	0	0	0	0	0	0	0	0	0	0	0	0	NW_025408616.1	1201624	1202091	+	468	H6S33_000298	GO:0003674;GO:0003824;GO:0003964;GO:0005575;GO:0005622;GO:0005623;GO:0005634;GO:0006139;GO:0006259;GO:0006278;GO:0006725;GO:0006807;GO:0008150;GO:0008152;GO:0009058;GO:0009059;GO:0009987;GO:0016740;GO:0016772;GO:0016779;GO:0018130;GO:0019438;GO:0034061;GO:0034641;GO:0034645;GO:0034654;GO:0043170;GO:0043226;GO:0043227;GO:0043229;GO:0043231;GO:0044237;GO:0044238;GO:0044249;GO:0044260;GO:0044271;GO:…	-	3SAM8	L	sp|Q7LHG5|YI31B_YEAST Transposon Ty3-I Gag-Pol polyprotein OS=Saccharomyces cerevisiae (strain ATCC 204508 / S288c) OX=559292 GN=TY3B-I PE=1 SV=2	XP_044699857.1 uncharacterized protein H6S33_000298 [Morchella sextelata]	GO:0006139//nucleobase-containing compound metabolic process;GO:0006259//DNA metabolic process;GO:0006278//RNA-dependent DNA biosynthetic process;GO:0006725//cellular aromatic compound metabolic process;GO:0006807//nitrogen compound metabolic process;GO:0008150//biological_process;GO:0008152//metabolic process;GO:0009058//biosynthetic process;GO:0009059//macromolecule biosynthetic process;GO:0009…	GO:0005575//cellular_component;GO:0005622//intracellular anatomical structure;GO:0005623//obsolete cell;GO:0005634//nucleus;GO:0043226//organelle;GO:0043227//membrane-bounded organelle;GO:0043229//intracellular organelle;GO:0043231//intracellular membrane-bounded organelle;GO:0044424//obsolete intracellular part;GO:0044464//obsolete cell part;	GO:0003674//molecular_function;GO:0003824//catalytic activity;GO:0003964//RNA-directed DNA polymerase activity;GO:0016740//transferase activity;GO:0016772//transferase activity, transferring phosphorus-containing groups;GO:0016779//nucleotidyltransferase activity;GO:0034061//DNA polymerase activity;GO:0140097//catalytic activity, acting on DNA;	-
H6S33_000299	0	0	0	0	0	0	0	0	0	0	0	0	NW_025408616.1	1202116	1202721	+	606	H6S33_000299	GO:0003674;GO:0003824;GO:0003964;GO:0005575;GO:0005622;GO:0005623;GO:0005634;GO:0006139;GO:0006259;GO:0006278;GO:0006725;GO:0006807;GO:0008150;GO:0008152;GO:0009058;GO:0009059;GO:0009987;GO:0016740;GO:0016772;GO:0016779;GO:0018130;GO:0019438;GO:0034061;GO:0034641;GO:0034645;GO:0034654;GO:0043170;GO:0043226;GO:0043227;GO:0043229;GO:0043231;GO:0044237;GO:0044238;GO:0044249;GO:0044260;GO:0044271;GO:…	-	1FVRG	L	-	XP_044699858.1 uncharacterized protein H6S33_000299 [Morchella sextelata]	GO:0006139//nucleobase-containing compound metabolic process;GO:0006259//DNA metabolic process;GO:0006278//RNA-dependent DNA biosynthetic process;GO:0006725//cellular aromatic compound metabolic process;GO:0006807//nitrogen compound metabolic process;GO:0008150//biological_process;GO:0008152//metabolic process;GO:0009058//biosynthetic process;GO:0009059//macromolecule biosynthetic process;GO:0009…	GO:0005575//cellular_component;GO:0005622//intracellular anatomical structure;GO:0005623//obsolete cell;GO:0005634//nucleus;GO:0043226//organelle;GO:0043227//membrane-bounded organelle;GO:0043229//intracellular organelle;GO:0043231//intracellular membrane-bounded organelle;GO:0044424//obsolete intracellular part;GO:0044464//obsolete cell part;	GO:0003674//molecular_function;GO:0003824//catalytic activity;GO:0003964//RNA-directed DNA polymerase activity;GO:0016740//transferase activity;GO:0016772//transferase activity, transferring phosphorus-containing groups;GO:0016779//nucleotidyltransferase activity;GO:0034061//DNA polymerase activity;GO:0140097//catalytic activity, acting on DNA;	-
H6S33_000300	0	0	0	0	0	0	0	0	0	0	0	0	NW_025408616.1	1204042	1204341	-	300	H6S33_000300	-	-	3HF2Q	D	-	XP_044699859.1 uncharacterized protein H6S33_000300 [Morchella sextelata]	-	-	-	-
H6S33_000301	1060	31.5946	851	24.3904	502	16.6832	1118	29.9413	741	20.4298	787	20.3276	NW_025408616.1	1208693	1210868	+	2007	H6S33_000301	GO:0000166;GO:0001302;GO:0003674;GO:0003824;GO:0003987;GO:0005488;GO:0005575;GO:0005576;GO:0005622;GO:0005623;GO:0005634;GO:0005730;GO:0005737;GO:0005739;GO:0005829;GO:0006082;GO:0006083;GO:0006084;GO:0006085;GO:0006091;GO:0006113;GO:0006139;GO:0006163;GO:0006164;GO:0006325;GO:0006464;GO:0006473;GO:0006475;GO:0006637;GO:0006725;GO:0006732;GO:0006753;GO:0006790;GO:0006793;GO:0006796;GO:0006807;GO:…	K01895	3QM4K	I	sp|P16928|ACSA_EMENI Acetyl-coenzyme A synthetase OS=Emericella nidulans (strain FGSC A4 / ATCC 38163 / CBS 112.46 / NRRL 194 / M139) OX=227321 GN=facA PE=2 SV=2	XP_044699860.1 uncharacterized protein H6S33_000301 [Morchella sextelata]	GO:0001302//obsolete replicative cell aging;GO:0006082//organic acid metabolic process;GO:0006083//acetate metabolic process;GO:0006084//acetyl-CoA metabolic process;GO:0006085//acetyl-CoA biosynthetic process;GO:0006091//generation of precursor metabolites and energy;GO:0006113//fermentation;GO:0006139//nucleobase-containing compound metabolic process;GO:0006163//purine nucleotide metabolic proc…	GO:0005575//cellular_component;GO:0005576//extracellular region;GO:0005622//intracellular anatomical structure;GO:0005623//obsolete cell;GO:0005634//nucleus;GO:0005730//nucleolus;GO:0005737//cytoplasm;GO:0005739//mitochondrion;GO:0005829//cytosol;GO:0016020//membrane;GO:0016021//integral component of membrane;GO:0031224//intrinsic component of membrane;GO:0031974//membrane-enclosed lumen;GO:00319…	GO:0000166//nucleotide binding;GO:0003674//molecular_function;GO:0003824//catalytic activity;GO:0003987//acetate-CoA ligase activity;GO:0005488//binding;GO:0008144//obsolete drug binding;GO:0016208//AMP binding;GO:0016405//CoA-ligase activity;GO:0016874//ligase activity;GO:0016877//ligase activity, forming carbon-sulfur bonds;GO:0016878//acid-thiol ligase activity;GO:0016879//ligase activity, for…	ko00680(Methane metabolism);ko00640(Propanoate metabolism);ko00630(Glyoxylate and dicarboxylate metabolism);ko00620(Pyruvate metabolism);ko00010(Glycolysis / Gluconeogenesis)
H6S33_000302	3613	483.52	2380	306.272	2105	314.101	8680	1043.73	2801	346.736	3350	388.505	NW_025408616.1	1211928	1212745	+	447	H6S33_000302	GO:0002181;GO:0003674;GO:0003676;GO:0003723;GO:0003735;GO:0005198;GO:0005488;GO:0005575;GO:0005622;GO:0005623;GO:0005634;GO:0005737;GO:0005829;GO:0005840;GO:0006412;GO:0006518;GO:0006807;GO:0008150;GO:0008152;GO:0009058;GO:0009059;GO:0009987;GO:0010467;GO:0015934;GO:0019538;GO:0022625;GO:0022626;GO:0030684;GO:0030687;GO:0032991;GO:0034641;GO:0034645;GO:0043043;GO:0043170;GO:0043226;GO:0043227;GO:…	K02900	3QU2B	J	sp|P02406|RL28_YEAST 60S ribosomal protein L28 OS=Saccharomyces cerevisiae (strain ATCC 204508 / S288c) OX=559292 GN=RPL28 PE=1 SV=3	XP_044699861.1 uncharacterized protein H6S33_000302 [Morchella sextelata]	GO:0002181//cytoplasmic translation;GO:0006412//translation;GO:0006518//peptide metabolic process;GO:0006807//nitrogen compound metabolic process;GO:0008150//biological_process;GO:0008152//metabolic process;GO:0009058//biosynthetic process;GO:0009059//macromolecule biosynthetic process;GO:0009987//cellular process;GO:0010467//gene expression;GO:0019538//protein metabolic process;GO:0034641//cellu…	GO:0005575//cellular_component;GO:0005622//intracellular anatomical structure;GO:0005623//obsolete cell;GO:0005634//nucleus;GO:0005737//cytoplasm;GO:0005829//cytosol;GO:0005840//ribosome;GO:0015934//large ribosomal subunit;GO:0022625//cytosolic large ribosomal subunit;GO:0022626//cytosolic ribosome;GO:0030684//preribosome;GO:0030687//preribosome, large subunit precursor;GO:0032991//protein-contai…	GO:0003674//molecular_function;GO:0003676//nucleic acid binding;GO:0003723//RNA binding;GO:0003735//structural constituent of ribosome;GO:0005198//structural molecule activity;GO:0005488//binding;GO:0097159//organic cyclic compound binding;GO:1901363//heterocyclic compound binding;	ko03010(Ribosome)
H6S33_000303	3	0.766937	1	0.245822	0	0	2	0.459399	4	0.945883	1	0.221535	NW_025408616.1	1213550	1213961	-	234	H6S33_000303	-	-	-	-	-	XP_044699862.1 uncharacterized protein H6S33_000303 [Morchella sextelata]	-	-	-	-
H6S33_000304	127	11.5636	202	17.6857	146	14.8222	97	7.93565	111	9.34869	141	11.1253	NW_025408616.1	1214717	1215373	-	657	H6S33_000304	-	-	3SDRB	S	-	XP_044699863.1 uncharacterized protein H6S33_000304 [Morchella sextelata]	-	-	-	-
H6S33_000305	1034	24.3428	1103	24.9694	752	19.7395	1047	22.1472	633	13.7845	709	14.4644	NW_025408616.1	1222901	1225716	+	2541	H6S33_000305	GO:0000003;GO:0003006;GO:0003674;GO:0003824;GO:0005488;GO:0005575;GO:0005618;GO:0005619;GO:0005622;GO:0005623;GO:0005737;GO:0005783;GO:0005789;GO:0006508;GO:0006807;GO:0007049;GO:0008150;GO:0008152;GO:0008233;GO:0008237;GO:0008270;GO:0009272;GO:0009277;GO:0009653;GO:0009987;GO:0010927;GO:0012505;GO:0016020;GO:0016043;GO:0016787;GO:0019538;GO:0019953;GO:0022402;GO:0022413;GO:0022414;GO:0022607;GO:…	-	3QJBF	O	sp|Q4WQ08|ADMB_ASPFU Disintegrin and metalloproteinase domain-containing protein B OS=Neosartorya fumigata (strain ATCC MYA-4609 / Af293 / CBS 101355 / FGSC A1100) OX=330879 GN=ADM-B PE=3 SV=2	XP_044699864.1 uncharacterized protein H6S33_000305 [Morchella sextelata]	GO:0000003//reproduction;GO:0003006//developmental process involved in reproduction;GO:0006508//proteolysis;GO:0006807//nitrogen compound metabolic process;GO:0007049//cell cycle;GO:0008150//biological_process;GO:0008152//metabolic process;GO:0009272//fungal-type cell wall biogenesis;GO:0009653//anatomical structure morphogenesis;GO:0009987//cellular process;GO:0010927//cellular component assembl…	GO:0005575//cellular_component;GO:0005618//cell wall;GO:0005619//ascospore wall;GO:0005622//intracellular anatomical structure;GO:0005623//obsolete cell;GO:0005737//cytoplasm;GO:0005783//endoplasmic reticulum;GO:0005789//endoplasmic reticulum membrane;GO:0009277//fungal-type cell wall;GO:0012505//endomembrane system;GO:0016020//membrane;GO:0030312//external encapsulating structure;GO:0031160//spo…	GO:0003674//molecular_function;GO:0003824//catalytic activity;GO:0005488//binding;GO:0008233//peptidase activity;GO:0008237//metallopeptidase activity;GO:0008270//zinc ion binding;GO:0016787//hydrolase activity;GO:0043167//ion binding;GO:0043169//cation binding;GO:0046872//metal ion binding;GO:0046914//transition metal ion binding;GO:0140096//catalytic activity, acting on a protein;	-
H6S33_000306	965	26.4319	1223	32.2115	725	22.1416	1583	38.9587	742	18.7994	839	19.9145	NW_025408616.1	1227730	1229913	+	2184	H6S33_000306	GO:0000166;GO:0000447;GO:0000460;GO:0000462;GO:0000466;GO:0000469;GO:0000472;GO:0000478;GO:0000479;GO:0000480;GO:0000966;GO:0000967;GO:0003674;GO:0003724;GO:0003824;GO:0004004;GO:0004386;GO:0005488;GO:0005524;GO:0005575;GO:0005622;GO:0005623;GO:0005634;GO:0005730;GO:0005737;GO:0006139;GO:0006364;GO:0006396;GO:0006403;GO:0006725;GO:0006807;GO:0008026;GO:0008144;GO:0008150;GO:0008152;GO:0008186;GO:…	K14779	3QP22	A	sp|A2QAB5|ROK1_ASPNC ATP-dependent RNA helicase rok1 OS=Aspergillus niger (strain CBS 513.88 / FGSC A1513) OX=425011 GN=rok1 PE=3 SV=2	XP_044699865.1 uncharacterized protein H6S33_000306 [Morchella sextelata]	GO:0000447//endonucleolytic cleavage in ITS1 to separate SSU-rRNA from 5.8S rRNA and LSU-rRNA from tricistronic rRNA transcript (SSU-rRNA, 5.8S rRNA, LSU-rRNA);GO:0000460//maturation of 5.8S rRNA;GO:0000462//maturation of SSU-rRNA from tricistronic rRNA transcript (SSU-rRNA, 5.8S rRNA, LSU-rRNA);GO:0000466//maturation of 5.8S rRNA from tricistronic rRNA transcript (SSU-rRNA, 5.8S rRNA, LSU-rRNA);…	GO:0005575//cellular_component;GO:0005622//intracellular anatomical structure;GO:0005623//obsolete cell;GO:0005634//nucleus;GO:0005730//nucleolus;GO:0005737//cytoplasm;GO:0030684//preribosome;GO:0030686//90S preribosome;GO:0031974//membrane-enclosed lumen;GO:0031981//nuclear lumen;GO:0032991//protein-containing complex;GO:0043226//organelle;GO:0043227//membrane-bounded organelle;GO:0043228//non-m…	GO:0000166//nucleotide binding;GO:0003674//molecular_function;GO:0003724//RNA helicase activity;GO:0003824//catalytic activity;GO:0004386//helicase activity;GO:0005488//binding;GO:0005524//ATP binding;GO:0008144//obsolete drug binding;GO:0008186//ATP-dependent activity, acting on RNA;GO:0016462//pyrophosphatase activity;GO:0016787//hydrolase activity;GO:0016817//hydrolase activity, acting on acid…	-
H6S33_000307	399	11.8572	571	16.3166	380	12.5911	504	13.4574	295	8.10907	368	9.47683	NW_025408616.1	1234424	1236505	-	2013	H6S33_000307	GO:0000447;GO:0000460;GO:0000462;GO:0000466;GO:0000469;GO:0000472;GO:0000478;GO:0000479;GO:0000480;GO:0000966;GO:0000967;GO:0003674;GO:0003676;GO:0003723;GO:0005488;GO:0005575;GO:0005622;GO:0005623;GO:0005634;GO:0005730;GO:0006139;GO:0006364;GO:0006396;GO:0006725;GO:0006807;GO:0008150;GO:0008152;GO:0009987;GO:0010467;GO:0016070;GO:0016072;GO:0022613;GO:0030490;GO:0030515;GO:0030684;GO:0031974;GO:…	K14767	3QNPE	B	sp|Q1MTS0|YBH9_SCHPO Uncharacterized protein C3B8.09 OS=Schizosaccharomyces pombe (strain 972 / ATCC 24843) OX=284812 GN=SPBC3B8.09 PE=1 SV=1	XP_044699866.1 uncharacterized protein H6S33_000307 [Morchella sextelata]	GO:0000447//endonucleolytic cleavage in ITS1 to separate SSU-rRNA from 5.8S rRNA and LSU-rRNA from tricistronic rRNA transcript (SSU-rRNA, 5.8S rRNA, LSU-rRNA);GO:0000460//maturation of 5.8S rRNA;GO:0000462//maturation of SSU-rRNA from tricistronic rRNA transcript (SSU-rRNA, 5.8S rRNA, LSU-rRNA);GO:0000466//maturation of 5.8S rRNA from tricistronic rRNA transcript (SSU-rRNA, 5.8S rRNA, LSU-rRNA);…	GO:0005575//cellular_component;GO:0005622//intracellular anatomical structure;GO:0005623//obsolete cell;GO:0005634//nucleus;GO:0005730//nucleolus;GO:0030684//preribosome;GO:0031974//membrane-enclosed lumen;GO:0031981//nuclear lumen;GO:0032040//small-subunit processome;GO:0032991//protein-containing complex;GO:0043226//organelle;GO:0043227//membrane-bounded organelle;GO:0043228//non-membrane-bound…	GO:0003674//molecular_function;GO:0003676//nucleic acid binding;GO:0003723//RNA binding;GO:0005488//binding;GO:0030515//snoRNA binding;GO:0097159//organic cyclic compound binding;GO:1901363//heterocyclic compound binding;	-
H6S33_000308	4879	217.163	4670	199.873	2611	129.578	9817	392.605	3465	142.658	3752	144.718	NW_025408616.1	1236834	1238441	-	1344	H6S33_000308	GO:0003674;GO:0003824;GO:0004753;GO:0004755;GO:0005575;GO:0005622;GO:0005623;GO:0005737;GO:0006082;GO:0006091;GO:0006520;GO:0006553;GO:0006807;GO:0008150;GO:0008152;GO:0008652;GO:0009058;GO:0009066;GO:0009067;GO:0009085;GO:0009987;GO:0016053;GO:0016491;GO:0016645;GO:0016646;GO:0019752;GO:0019878;GO:0043436;GO:0044237;GO:0044238;GO:0044249;GO:0044281;GO:0044283;GO:0044424;GO:0044464;GO:0046394;GO:…	K00293	3QKR4	E	sp|Q9P4R4|LYS9_MAGO7 Saccharopine dehydrogenase [NADP(+), L-glutamate-forming] OS=Magnaporthe oryzae (strain 70-15 / ATCC MYA-4617 / FGSC 8958) OX=242507 GN=LYS3 PE=1 SV=2	XP_044699867.1 uncharacterized protein H6S33_000308 [Morchella sextelata]	GO:0006082//organic acid metabolic process;GO:0006091//generation of precursor metabolites and energy;GO:0006520//cellular amino acid metabolic process;GO:0006553//lysine metabolic process;GO:0006807//nitrogen compound metabolic process;GO:0008150//biological_process;GO:0008152//metabolic process;GO:0008652//cellular amino acid biosynthetic process;GO:0009058//biosynthetic process;GO:0009066//asp…	GO:0005575//cellular_component;GO:0005622//intracellular anatomical structure;GO:0005623//obsolete cell;GO:0005737//cytoplasm;GO:0044424//obsolete intracellular part;GO:0044464//obsolete cell part;GO:0071944//cell periphery;	GO:0003674//molecular_function;GO:0003824//catalytic activity;GO:0004753//saccharopine dehydrogenase activity;GO:0004755//saccharopine dehydrogenase (NADP+, L-glutamate-forming) activity;GO:0016491//oxidoreductase activity;GO:0016645//oxidoreductase activity, acting on the CH-NH group of donors;GO:0016646//oxidoreductase activity, acting on the CH-NH group of donors, NAD or NADP as acceptor;	ko00310(Lysine degradation);ko00300(Lysine biosynthesis)
H6S33_000309	428	9.85505	528	11.6905	382	9.80727	407	8.42037	409	8.71118	454	9.05891	NW_025408616.1	1240680	1243516	-	2598	H6S33_000309	GO:0000139;GO:0003674;GO:0005085;GO:0005088;GO:0005488;GO:0005515;GO:0005575;GO:0005622;GO:0005623;GO:0005737;GO:0005794;GO:0006810;GO:0008150;GO:0009966;GO:0009967;GO:0010646;GO:0010647;GO:0012505;GO:0016020;GO:0016192;GO:0016197;GO:0016482;GO:0017016;GO:0017112;GO:0017137;GO:0019899;GO:0023051;GO:0023056;GO:0031090;GO:0031267;GO:0031984;GO:0032006;GO:0032008;GO:0032045;GO:0032991;GO:0034066;GO:…	K20477	3QJNQ	S	sp|Q8BHT7|RGP1_MOUSE RAB6A-GEF complex partner protein 2 OS=Mus musculus OX=10090 GN=Rgp1 PE=2 SV=1	XP_044699868.1 uncharacterized protein H6S33_000309 [Morchella sextelata]	GO:0006810//transport;GO:0008150//biological_process;GO:0009966//regulation of signal transduction;GO:0009967//positive regulation of signal transduction;GO:0010646//regulation of cell communication;GO:0010647//positive regulation of cell communication;GO:0016192//vesicle-mediated transport;GO:0016197//endosomal transport;GO:0016482//cytosolic transport;GO:0023051//regulation of signaling;GO:0023…	GO:0000139//Golgi membrane;GO:0005575//cellular_component;GO:0005622//intracellular anatomical structure;GO:0005623//obsolete cell;GO:0005737//cytoplasm;GO:0005794//Golgi apparatus;GO:0012505//endomembrane system;GO:0016020//membrane;GO:0031090//organelle membrane;GO:0031984//organelle subcompartment;GO:0032045//guanyl-nucleotide exchange factor complex;GO:0032991//protein-containing complex;GO:0…	GO:0003674//molecular_function;GO:0005085//guanyl-nucleotide exchange factor activity;GO:0005488//binding;GO:0005515//protein binding;GO:0019899//enzyme binding;GO:0031267//small GTPase binding;GO:0051020//GTPase binding;GO:0098772//molecular function regulator;	-
H6S33_000310	2452	61.7345	3614	87.4941	2850	80.006	1914	43.2984	2949	68.6786	3510	76.5808	NW_025408616.1	1251686	1254531	+	2376	H6S33_000310	GO:0000122;GO:0000228;GO:0000785;GO:0000790;GO:0000988;GO:0000989;GO:0001076;GO:0001190;GO:0001191;GO:0003674;GO:0005488;GO:0005515;GO:0005575;GO:0005622;GO:0005623;GO:0005634;GO:0005654;GO:0005694;GO:0005737;GO:0006139;GO:0006323;GO:0006325;GO:0006333;GO:0006338;GO:0006342;GO:0006351;GO:0006355;GO:0006357;GO:0006366;GO:0006725;GO:0006807;GO:0006996;GO:0008150;GO:0008152;GO:0009058;GO:0009059;GO:…	-	3QN69	J	sp|O60184|CYC8_SCHPO General transcriptional corepressor ssn6 OS=Schizosaccharomyces pombe (strain 972 / ATCC 24843) OX=284812 GN=ssn6 PE=1 SV=1	XP_044699869.1 uncharacterized protein H6S33_000310 [Morchella sextelata]	GO:0000122//negative regulation of transcription by RNA polymerase II;GO:0006139//nucleobase-containing compound metabolic process;GO:0006323//DNA packaging;GO:0006325//chromatin organization;GO:0006333//chromatin assembly or disassembly;GO:0006338//chromatin remodeling;GO:0006351//transcription, DNA-templated;GO:0006355//regulation of transcription, DNA-templated;GO:0006357//regulation of transc…	GO:0000228//nuclear chromosome;GO:0000785//chromatin;GO:0005575//cellular_component;GO:0005622//intracellular anatomical structure;GO:0005623//obsolete cell;GO:0005634//nucleus;GO:0005654//nucleoplasm;GO:0005694//chromosome;GO:0005737//cytoplasm;GO:0017053//transcription repressor complex;GO:0031974//membrane-enclosed lumen;GO:0031981//nuclear lumen;GO:0032991//protein-containing complex;GO:00432…	GO:0000988//obsolete transcription factor activity, protein binding;GO:0000989//obsolete transcription factor activity, transcription factor binding;GO:0001076//obsolete transcription factor activity, RNA polymerase II transcription factor binding;GO:0001190//obsolete transcriptional activator activity, RNA polymerase II transcription factor binding;GO:0001191//obsolete transcriptional repressor …	-
H6S33_000311	285	16.4249	490	27.1541	437	28.0807	339	17.5541	411	21.9098	493	24.6212	NW_025408616.1	1256273	1257605	+	1038	H6S33_000311	-	-	2SWBS	-	-	XP_044699870.1 uncharacterized protein H6S33_000311 [Morchella sextelata]	-	-	-	-
H6S33_000312	142	5.92371	199	7.98254	166	7.72117	291	10.9074	142	5.47939	175	6.32627	NW_025408616.1	1258795	1260438	-	1434	H6S33_000312	GO:0000166;GO:0000959;GO:0003674;GO:0003824;GO:0004812;GO:0004826;GO:0005488;GO:0005524;GO:0005575;GO:0005622;GO:0005623;GO:0005737;GO:0005739;GO:0006082;GO:0006139;GO:0006399;GO:0006412;GO:0006418;GO:0006432;GO:0006518;GO:0006520;GO:0006725;GO:0006807;GO:0008144;GO:0008150;GO:0008152;GO:0009058;GO:0009059;GO:0009987;GO:0010467;GO:0016070;GO:0016874;GO:0016875;GO:0017076;GO:0019538;GO:0019752;GO:…	K01889	3QJGW	J	sp|P08425|SYFM_YEAST Phenylalanine--tRNA ligase, mitochondrial OS=Saccharomyces cerevisiae (strain ATCC 204508 / S288c) OX=559292 GN=MSF1 PE=1 SV=3	XP_044699871.1 uncharacterized protein H6S33_000312 [Morchella sextelata]	GO:0000959//mitochondrial RNA metabolic process;GO:0006082//organic acid metabolic process;GO:0006139//nucleobase-containing compound metabolic process;GO:0006399//tRNA metabolic process;GO:0006412//translation;GO:0006418//tRNA aminoacylation for protein translation;GO:0006432//phenylalanyl-tRNA aminoacylation;GO:0006518//peptide metabolic process;GO:0006520//cellular amino acid metabolic process…	GO:0005575//cellular_component;GO:0005622//intracellular anatomical structure;GO:0005623//obsolete cell;GO:0005737//cytoplasm;GO:0005739//mitochondrion;GO:0043226//organelle;GO:0043227//membrane-bounded organelle;GO:0043229//intracellular organelle;GO:0043231//intracellular membrane-bounded organelle;GO:0044424//obsolete intracellular part;GO:0044444//obsolete cytoplasmic part;GO:0044464//obsolet…	GO:0000166//nucleotide binding;GO:0003674//molecular_function;GO:0003824//catalytic activity;GO:0004812//aminoacyl-tRNA ligase activity;GO:0004826//phenylalanine-tRNA ligase activity;GO:0005488//binding;GO:0005524//ATP binding;GO:0008144//obsolete drug binding;GO:0016874//ligase activity;GO:0016875//ligase activity, forming carbon-oxygen bonds;GO:0017076//purine nucleotide binding;GO:0030554//ade…	ko00970(Aminoacyl-tRNA biosynthesis)
H6S33_000313	862	70.7349	565	44.5819	488	44.6495	1583	116.716	860	65.2776	879	62.5058	NW_025408616.1	1263941	1264797	-	729	H6S33_000313	GO:0000166;GO:0000774;GO:0001405;GO:0003674;GO:0005488;GO:0005515;GO:0005575;GO:0005622;GO:0005623;GO:0005737;GO:0005739;GO:0005740;GO:0005743;GO:0005744;GO:0005759;GO:0006457;GO:0006605;GO:0006626;GO:0006790;GO:0006810;GO:0006839;GO:0006886;GO:0006996;GO:0007005;GO:0008104;GO:0008150;GO:0008152;GO:0009987;GO:0015031;GO:0015833;GO:0016020;GO:0016043;GO:0016226;GO:0017038;GO:0017076;GO:0019866;GO:…	K03687	3QM01	O	sp|Q9P5U4|GRPE_NEUCR GrpE protein homolog, mitochondrial OS=Neurospora crassa (strain ATCC 24698 / 74-OR23-1A / CBS 708.71 / DSM 1257 / FGSC 987) OX=367110 GN=grpe PE=3 SV=1	XP_044699872.1 uncharacterized protein H6S33_000313 [Morchella sextelata]	GO:0006457//protein folding;GO:0006605//protein targeting;GO:0006626//protein targeting to mitochondrion;GO:0006790//sulfur compound metabolic process;GO:0006810//transport;GO:0006839//mitochondrial transport;GO:0006886//intracellular protein transport;GO:0006996//organelle organization;GO:0007005//mitochondrion organization;GO:0008104//protein localization;GO:0008150//biological_process;GO:00081…	GO:0001405//PAM complex, Tim23 associated import motor;GO:0005575//cellular_component;GO:0005622//intracellular anatomical structure;GO:0005623//obsolete cell;GO:0005737//cytoplasm;GO:0005739//mitochondrion;GO:0005740//mitochondrial envelope;GO:0005743//mitochondrial inner membrane;GO:0005744//TIM23 mitochondrial import inner membrane translocase complex;GO:0005759//mitochondrial matrix;GO:001602…	GO:0000166//nucleotide binding;GO:0000774//adenyl-nucleotide exchange factor activity;GO:0003674//molecular_function;GO:0005488//binding;GO:0005515//protein binding;GO:0017076//purine nucleotide binding;GO:0030234//enzyme regulator activity;GO:0030554//adenyl nucleotide binding;GO:0036094//small molecule binding;GO:0051082//unfolded protein binding;GO:0060589//nucleoside-triphosphatase regulator …	-
H6S33_000314	290	51.6313	248	42.457	251	49.8263	414	66.2273	376	61.9215	341	52.6107	NW_025408616.1	1265067	1265567	+	336	H6S33_000314	-	K16750	3R0G0	S	-	XP_044699873.1 uncharacterized protein H6S33_000314 [Morchella sextelata]	-	-	-	-
H6S33_000315	1118	72.6167	616	38.4732	644	46.6391	2853	166.501	1118	67.17	1344	75.6482	NW_025408616.1	1266336	1267445	+	921	H6S33_000315	GO:0000075;GO:0000077;GO:0000278;GO:0001731;GO:0002181;GO:0002183;GO:0003674;GO:0003676;GO:0003723;GO:0003743;GO:0005488;GO:0005575;GO:0005622;GO:0005623;GO:0005737;GO:0005840;GO:0005850;GO:0005851;GO:0006412;GO:0006413;GO:0006518;GO:0006807;GO:0006950;GO:0006974;GO:0007049;GO:0007093;GO:0007346;GO:0008135;GO:0008150;GO:0008152;GO:0009058;GO:0009059;GO:0009987;GO:0010467;GO:0010494;GO:0010564;GO:…	K03237	3QPQH	J	sp|P56286|IF2A_SCHPO Eukaryotic translation initiation factor 2 subunit alpha OS=Schizosaccharomyces pombe (strain 972 / ATCC 24843) OX=284812 GN=tif211 PE=1 SV=1	XP_044699874.1 uncharacterized protein H6S33_000315 [Morchella sextelata]	GO:0000075//cell cycle checkpoint signaling;GO:0000077//DNA damage checkpoint signaling;GO:0000278//mitotic cell cycle;GO:0001731//formation of translation preinitiation complex;GO:0002181//cytoplasmic translation;GO:0002183//cytoplasmic translational initiation;GO:0006412//translation;GO:0006413//translational initiation;GO:0006518//peptide metabolic process;GO:0006807//nitrogen compound metabol…	GO:0005575//cellular_component;GO:0005622//intracellular anatomical structure;GO:0005623//obsolete cell;GO:0005737//cytoplasm;GO:0005840//ribosome;GO:0005850//eukaryotic translation initiation factor 2 complex;GO:0005851//eukaryotic translation initiation factor 2B complex;GO:0010494//cytoplasmic stress granule;GO:0032991//protein-containing complex;GO:0033290//eukaryotic 48S preinitiation comple…	GO:0003674//molecular_function;GO:0003676//nucleic acid binding;GO:0003723//RNA binding;GO:0003743//translation initiation factor activity;GO:0005488//binding;GO:0008135//translation factor activity, RNA binding;GO:0043021//ribonucleoprotein complex binding;GO:0043022//ribosome binding;GO:0044877//protein-containing complex binding;GO:0097159//organic cyclic compound binding;GO:1901363//heterocyc…	ko04141(Protein processing in endoplasmic reticulum);ko04138(Autophagy - yeast)
H6S33_000316	351	25.4511	341	23.7759	292	23.6077	418	27.2332	286	19.1825	372	23.3748	NW_025408616.1	1269552	1270625	+	825	H6S33_000316	GO:0000307;GO:0003674;GO:0005488;GO:0005509;GO:0005575;GO:0005622;GO:0005623;GO:0005634;GO:0005654;GO:0006355;GO:0006356;GO:0006357;GO:0006464;GO:0006468;GO:0006793;GO:0006796;GO:0006807;GO:0008023;GO:0008024;GO:0008150;GO:0008152;GO:0009889;GO:0009891;GO:0009893;GO:0009987;GO:0010468;GO:0010556;GO:0010557;GO:0010604;GO:0010628;GO:0016310;GO:0019219;GO:0019222;GO:0019538;GO:0019908;GO:0031136;GO:…	K15565	3QMIH	S	sp|Q9USJ8|CTK3_SCHPO CTD kinase subunit gamma OS=Schizosaccharomyces pombe (strain 972 / ATCC 24843) OX=284812 GN=ctk3 PE=1 SV=1	XP_044699875.1 uncharacterized protein H6S33_000316 [Morchella sextelata]	GO:0006355//regulation of transcription, DNA-templated;GO:0006356//regulation of transcription by RNA polymerase I;GO:0006357//regulation of transcription by RNA polymerase II;GO:0006464//cellular protein modification process;GO:0006468//protein phosphorylation;GO:0006793//phosphorus metabolic process;GO:0006796//phosphate-containing compound metabolic process;GO:0006807//nitrogen compound metabo…	GO:0000307//cyclin-dependent protein kinase holoenzyme complex;GO:0005575//cellular_component;GO:0005622//intracellular anatomical structure;GO:0005623//obsolete cell;GO:0005634//nucleus;GO:0005654//nucleoplasm;GO:0008023//transcription elongation factor complex;GO:0008024//cyclin/CDK positive transcription elongation factor complex;GO:0019908//nuclear cyclin-dependent protein kinase holoenzyme c…	GO:0003674//molecular_function;GO:0005488//binding;GO:0005509//calcium ion binding;GO:0043167//ion binding;GO:0043169//cation binding;GO:0046872//metal ion binding;	-
H6S33_000317	526	59.5945	522	56.8688	482	60.8888	961	97.8285	435	45.5878	495	48.5993	NW_025408616.1	1271066	1271730	-	528	H6S33_000317	GO:0000313;GO:0000315;GO:0003674;GO:0003735;GO:0005198;GO:0005575;GO:0005622;GO:0005623;GO:0005737;GO:0005739;GO:0005759;GO:0005761;GO:0005762;GO:0005840;GO:0006412;GO:0006518;GO:0006807;GO:0008150;GO:0008152;GO:0009058;GO:0009059;GO:0009295;GO:0009987;GO:0010467;GO:0015934;GO:0019538;GO:0031974;GO:0032543;GO:0032991;GO:0034641;GO:0034645;GO:0042645;GO:0043043;GO:0043170;GO:0043226;GO:0043227;GO:…	K02935	3QU3U	J	sp|P53163|MNP1_YEAST 54S ribosomal protein L12, mitochondrial OS=Saccharomyces cerevisiae (strain ATCC 204508 / S288c) OX=559292 GN=MNP1 PE=1 SV=1	XP_044699876.1 uncharacterized protein H6S33_000317 [Morchella sextelata]	GO:0006412//translation;GO:0006518//peptide metabolic process;GO:0006807//nitrogen compound metabolic process;GO:0008150//biological_process;GO:0008152//metabolic process;GO:0009058//biosynthetic process;GO:0009059//macromolecule biosynthetic process;GO:0009987//cellular process;GO:0010467//gene expression;GO:0019538//protein metabolic process;GO:0032543//mitochondrial translation;GO:0034641//cel…	GO:0000313//organellar ribosome;GO:0000315//organellar large ribosomal subunit;GO:0005575//cellular_component;GO:0005622//intracellular anatomical structure;GO:0005623//obsolete cell;GO:0005737//cytoplasm;GO:0005739//mitochondrion;GO:0005759//mitochondrial matrix;GO:0005761//mitochondrial ribosome;GO:0005762//mitochondrial large ribosomal subunit;GO:0005840//ribosome;GO:0009295//nucleoid;GO:00159…	GO:0003674//molecular_function;GO:0003735//structural constituent of ribosome;GO:0005198//structural molecule activity;	ko03010(Ribosome)
H6S33_000318	1206	180.813	1446	208.465	1509	252.255	1205	162.327	1678	232.708	1673	217.361	NW_025408616.1	1272109	1272623	+	399	H6S33_000318	GO:0000428;GO:0001192;GO:0001193;GO:0005575;GO:0005622;GO:0005623;GO:0005634;GO:0005654;GO:0005665;GO:0006139;GO:0006259;GO:0006281;GO:0006283;GO:0006289;GO:0006351;GO:0006352;GO:0006354;GO:0006366;GO:0006367;GO:0006368;GO:0006725;GO:0006807;GO:0006950;GO:0006974;GO:0008150;GO:0008152;GO:0009058;GO:0009059;GO:0009987;GO:0010467;GO:0016070;GO:0016591;GO:0018130;GO:0019438;GO:0030880;GO:0031974;GO:…	K03017	3QXJX	K	sp|P27999|RPB9_YEAST DNA-directed RNA polymerase II subunit RPB9 OS=Saccharomyces cerevisiae (strain ATCC 204508 / S288c) OX=559292 GN=RPB9 PE=1 SV=1	XP_044699877.1 uncharacterized protein H6S33_000318 [Morchella sextelata]	GO:0001192//maintenance of transcriptional fidelity during DNA-templated transcription elongation;GO:0001193//maintenance of transcriptional fidelity during DNA-templated transcription elongation from RNA polymerase II promoter;GO:0006139//nucleobase-containing compound metabolic process;GO:0006259//DNA metabolic process;GO:0006281//DNA repair;GO:0006283//transcription-coupled nucleotide-excision…	GO:0000428//DNA-directed RNA polymerase complex;GO:0005575//cellular_component;GO:0005622//intracellular anatomical structure;GO:0005623//obsolete cell;GO:0005634//nucleus;GO:0005654//nucleoplasm;GO:0005665//RNA polymerase II, core complex;GO:0016591//RNA polymerase II, holoenzyme;GO:0030880//RNA polymerase complex;GO:0031974//membrane-enclosed lumen;GO:0031981//nuclear lumen;GO:0032991//protein-…	-	ko03020(RNA polymerase)
H6S33_000319	400	63.3027	377	57.3703	382	67.4055	624	88.7297	387	56.6516	340	46.6279	NW_025408616.1	1272934	1273443	-	378	H6S33_000319	GO:0000313;GO:0000315;GO:0003674;GO:0003676;GO:0003723;GO:0003735;GO:0005198;GO:0005488;GO:0005575;GO:0005622;GO:0005623;GO:0005737;GO:0005739;GO:0005759;GO:0005761;GO:0005762;GO:0005840;GO:0006412;GO:0006518;GO:0006807;GO:0008150;GO:0008152;GO:0009058;GO:0009059;GO:0009987;GO:0010467;GO:0015934;GO:0019538;GO:0019843;GO:0031974;GO:0032543;GO:0032991;GO:0034641;GO:0034645;GO:0043043;GO:0043170;GO:…	-	3QV9H	J	sp|O94292|RM38_SCHPO 54S ribosomal protein L38, mitochondrial OS=Schizosaccharomyces pombe (strain 972 / ATCC 24843) OX=284812 GN=mrpl38 PE=3 SV=2	XP_044699878.1 uncharacterized protein H6S33_000319 [Morchella sextelata]	GO:0006412//translation;GO:0006518//peptide metabolic process;GO:0006807//nitrogen compound metabolic process;GO:0008150//biological_process;GO:0008152//metabolic process;GO:0009058//biosynthetic process;GO:0009059//macromolecule biosynthetic process;GO:0009987//cellular process;GO:0010467//gene expression;GO:0019538//protein metabolic process;GO:0032543//mitochondrial translation;GO:0034641//cel…	GO:0000313//organellar ribosome;GO:0000315//organellar large ribosomal subunit;GO:0005575//cellular_component;GO:0005622//intracellular anatomical structure;GO:0005623//obsolete cell;GO:0005737//cytoplasm;GO:0005739//mitochondrion;GO:0005759//mitochondrial matrix;GO:0005761//mitochondrial ribosome;GO:0005762//mitochondrial large ribosomal subunit;GO:0005840//ribosome;GO:0015934//large ribosomal s…	GO:0003674//molecular_function;GO:0003676//nucleic acid binding;GO:0003723//RNA binding;GO:0003735//structural constituent of ribosome;GO:0005198//structural molecule activity;GO:0005488//binding;GO:0019843//rRNA binding;GO:0070180//large ribosomal subunit rRNA binding;GO:0097159//organic cyclic compound binding;GO:1901363//heterocyclic compound binding;	-
H6S33_000320	5904	165.581	5138	138.561	4591	143.562	5511	138.872	6035	156.56	6164	149.807	NW_025408616.1	1275967	1278358	+	2133	H6S33_000320	GO:0000075;GO:0000077;GO:0000228;GO:0000278;GO:0000785;GO:0000790;GO:0003674;GO:0003682;GO:0003824;GO:0005488;GO:0005575;GO:0005622;GO:0005623;GO:0005634;GO:0005694;GO:0006325;GO:0006342;GO:0006355;GO:0006464;GO:0006479;GO:0006807;GO:0006950;GO:0006974;GO:0006996;GO:0007049;GO:0007093;GO:0007095;GO:0007346;GO:0008104;GO:0008150;GO:0008152;GO:0008168;GO:0008170;GO:0008213;GO:0008276;GO:0008757;GO:…	K11429	3QM7N	B	sp|Q7SBJ9|SET9_NEUCR Histone-lysine N-methyltransferase set9 OS=Neurospora crassa (strain ATCC 24698 / 74-OR23-1A / CBS 708.71 / DSM 1257 / FGSC 987) OX=367110 GN=hlm-1 PE=3 SV=2	XP_044699879.1 uncharacterized protein H6S33_000320 [Morchella sextelata]	GO:0000075//cell cycle checkpoint signaling;GO:0000077//DNA damage checkpoint signaling;GO:0000278//mitotic cell cycle;GO:0006325//chromatin organization;GO:0006355//regulation of transcription, DNA-templated;GO:0006464//cellular protein modification process;GO:0006479//protein methylation;GO:0006807//nitrogen compound metabolic process;GO:0006950//response to stress;GO:0006974//cellular response…	GO:0000228//nuclear chromosome;GO:0000785//chromatin;GO:0005575//cellular_component;GO:0005622//intracellular anatomical structure;GO:0005623//obsolete cell;GO:0005634//nucleus;GO:0005694//chromosome;GO:0031974//membrane-enclosed lumen;GO:0031981//nuclear lumen;GO:0043226//organelle;GO:0043227//membrane-bounded organelle;GO:0043228//non-membrane-bounded organelle;GO:0043229//intracellular organel…	GO:0003674//molecular_function;GO:0003682//chromatin binding;GO:0003824//catalytic activity;GO:0005488//binding;GO:0008168//methyltransferase activity;GO:0008170//N-methyltransferase activity;GO:0008276//protein methyltransferase activity;GO:0008757//S-adenosylmethionine-dependent methyltransferase activity;GO:0016278//lysine N-methyltransferase activity;GO:0016279//protein-lysine N-methyltransfe…	ko00310(Lysine degradation)
H6S33_000321	1308	94.5	2059	143.042	1499	120.752	1280	83.0913	864	57.74	908	56.8479	NW_025408616.1	1279337	1280384	+	828	H6S33_000321	GO:0005575;GO:0005622;GO:0005623;GO:0005634;GO:0005737;GO:0007154;GO:0007165;GO:0008150;GO:0009893;GO:0009987;GO:0010562;GO:0010604;GO:0010921;GO:0010922;GO:0019220;GO:0019222;GO:0023052;GO:0031323;GO:0031325;GO:0031399;GO:0031401;GO:0032268;GO:0032270;GO:0032516;GO:0035303;GO:0035304;GO:0035306;GO:0035307;GO:0043085;GO:0043226;GO:0043227;GO:0043229;GO:0043231;GO:0043666;GO:0044093;GO:0044424;GO:…	K17607	3QMTM	P	sp|Q8BH58|TIPRL_MOUSE TIP41-like protein OS=Mus musculus OX=10090 GN=Tiprl PE=1 SV=1	XP_044699880.1 uncharacterized protein H6S33_000321 [Morchella sextelata]	GO:0007154//cell communication;GO:0007165//signal transduction;GO:0008150//biological_process;GO:0009893//positive regulation of metabolic process;GO:0009987//cellular process;GO:0010562//positive regulation of phosphorus metabolic process;GO:0010604//positive regulation of macromolecule metabolic process;GO:0010921//regulation of phosphatase activity;GO:0010922//positive regulation of phosphatas…	GO:0005575//cellular_component;GO:0005622//intracellular anatomical structure;GO:0005623//obsolete cell;GO:0005634//nucleus;GO:0005737//cytoplasm;GO:0043226//organelle;GO:0043227//membrane-bounded organelle;GO:0043229//intracellular organelle;GO:0043231//intracellular membrane-bounded organelle;GO:0044424//obsolete intracellular part;GO:0044464//obsolete cell part;	-	ko04138(Autophagy - yeast)
H6S33_000322	372	24.5623	504	31.9992	453	33.3499	416	24.6798	335	20.4602	317	18.138	NW_025408616.1	1281213	1282196	+	906	H6S33_000322	GO:0000313;GO:0003674;GO:0005488;GO:0005575;GO:0005622;GO:0005623;GO:0005737;GO:0005739;GO:0005740;GO:0005743;GO:0005759;GO:0005761;GO:0005840;GO:0006417;GO:0006996;GO:0007005;GO:0008150;GO:0009889;GO:0009891;GO:0009893;GO:0009987;GO:0010468;GO:0010556;GO:0010557;GO:0010604;GO:0010608;GO:0010628;GO:0016020;GO:0016021;GO:0016043;GO:0017004;GO:0017062;GO:0019222;GO:0019866;GO:0022607;GO:0031090;GO:…	K17662	3QUTH	C	sp|P21560|CBP3_YEAST Protein CBP3, mitochondrial OS=Saccharomyces cerevisiae (strain ATCC 204508 / S288c) OX=559292 GN=CBP3 PE=1 SV=1	XP_044699881.1 uncharacterized protein H6S33_000322 [Morchella sextelata]	GO:0006417//regulation of translation;GO:0006996//organelle organization;GO:0007005//mitochondrion organization;GO:0008150//biological_process;GO:0009889//regulation of biosynthetic process;GO:0009891//positive regulation of biosynthetic process;GO:0009893//positive regulation of metabolic process;GO:0009987//cellular process;GO:0010468//regulation of gene expression;GO:0010556//regulation of mac…	GO:0000313//organellar ribosome;GO:0005575//cellular_component;GO:0005622//intracellular anatomical structure;GO:0005623//obsolete cell;GO:0005737//cytoplasm;GO:0005739//mitochondrion;GO:0005740//mitochondrial envelope;GO:0005743//mitochondrial inner membrane;GO:0005759//mitochondrial matrix;GO:0005761//mitochondrial ribosome;GO:0005840//ribosome;GO:0016020//membrane;GO:0016021//integral componen…	GO:0003674//molecular_function;GO:0005488//binding;GO:0043021//ribonucleoprotein complex binding;GO:0043022//ribosome binding;GO:0044877//protein-containing complex binding;	-
H6S33_000323	416	36.066	441	36.7643	381	36.8298	520	40.507	459	36.8092	430	32.3056	NW_025408616.1	1285817	1286738	-	690	H6S33_000323	GO:0000048;GO:0000313;GO:0000315;GO:0003674;GO:0003676;GO:0003723;GO:0003735;GO:0003824;GO:0005198;GO:0005488;GO:0005575;GO:0005622;GO:0005623;GO:0005737;GO:0005739;GO:0005759;GO:0005761;GO:0005762;GO:0005840;GO:0006412;GO:0006518;GO:0006807;GO:0008150;GO:0008152;GO:0009058;GO:0009059;GO:0009987;GO:0010467;GO:0015934;GO:0016740;GO:0016746;GO:0016755;GO:0019538;GO:0019843;GO:0031974;GO:0032543;GO:…	-	3QTC2	J	sp|Q9Y822|RM16_SCHPO 54S ribosomal protein L16, mitochondrial OS=Schizosaccharomyces pombe (strain 972 / ATCC 24843) OX=284812 GN=mrpl16 PE=3 SV=1	XP_044699882.1 uncharacterized protein H6S33_000323 [Morchella sextelata]	GO:0006412//translation;GO:0006518//peptide metabolic process;GO:0006807//nitrogen compound metabolic process;GO:0008150//biological_process;GO:0008152//metabolic process;GO:0009058//biosynthetic process;GO:0009059//macromolecule biosynthetic process;GO:0009987//cellular process;GO:0010467//gene expression;GO:0019538//protein metabolic process;GO:0032543//mitochondrial translation;GO:0034641//cel…	GO:0000313//organellar ribosome;GO:0000315//organellar large ribosomal subunit;GO:0005575//cellular_component;GO:0005622//intracellular anatomical structure;GO:0005623//obsolete cell;GO:0005737//cytoplasm;GO:0005739//mitochondrion;GO:0005759//mitochondrial matrix;GO:0005761//mitochondrial ribosome;GO:0005762//mitochondrial large ribosomal subunit;GO:0005840//ribosome;GO:0015934//large ribosomal s…	GO:0000048//peptidyltransferase activity;GO:0003674//molecular_function;GO:0003676//nucleic acid binding;GO:0003723//RNA binding;GO:0003735//structural constituent of ribosome;GO:0003824//catalytic activity;GO:0005198//structural molecule activity;GO:0005488//binding;GO:0016740//transferase activity;GO:0016746//acyltransferase activity;GO:0016755//aminoacyltransferase activity;GO:0019843//rRNA bi…	-
H6S33_000324	721	40.8437	494	26.9092	375	23.686	1041	52.9862	467	24.4707	548	26.9014	NW_025408616.1	1287580	1288929	-	1056	H6S33_000324	GO:0000228;GO:0000785;GO:0000790;GO:0000819;GO:0003674;GO:0003676;GO:0003677;GO:0003689;GO:0003824;GO:0005488;GO:0005575;GO:0005622;GO:0005623;GO:0005634;GO:0005657;GO:0005663;GO:0005694;GO:0006139;GO:0006259;GO:0006260;GO:0006261;GO:0006271;GO:0006272;GO:0006281;GO:0006725;GO:0006807;GO:0006950;GO:0006974;GO:0006996;GO:0007049;GO:0007059;GO:0007062;GO:0008094;GO:0008150;GO:0008152;GO:0009058;GO:…	K10756	3QNYU	L	sp|Q8X082|RFC5_NEUCR Replication factor C subunit 5 OS=Neurospora crassa (strain ATCC 24698 / 74-OR23-1A / CBS 708.71 / DSM 1257 / FGSC 987) OX=367110 GN=B14D6.460 PE=3 SV=1	XP_044699883.1 uncharacterized protein H6S33_000324 [Morchella sextelata]	GO:0000819//sister chromatid segregation;GO:0006139//nucleobase-containing compound metabolic process;GO:0006259//DNA metabolic process;GO:0006260//DNA replication;GO:0006261//DNA-dependent DNA replication;GO:0006271//DNA strand elongation involved in DNA replication;GO:0006272//leading strand elongation;GO:0006281//DNA repair;GO:0006725//cellular aromatic compound metabolic process;GO:0006807//n…	GO:0000228//nuclear chromosome;GO:0000785//chromatin;GO:0005575//cellular_component;GO:0005622//intracellular anatomical structure;GO:0005623//obsolete cell;GO:0005634//nucleus;GO:0005657//replication fork;GO:0005663//DNA replication factor C complex;GO:0005694//chromosome;GO:0030894//replisome;GO:0031389//Rad17 RFC-like complex;GO:0031390//Ctf18 RFC-like complex;GO:0031391//Elg1 RFC-like complex…	GO:0003674//molecular_function;GO:0003676//nucleic acid binding;GO:0003677//DNA binding;GO:0003689//DNA clamp loader activity;GO:0003824//catalytic activity;GO:0005488//binding;GO:0008094//ATP-dependent activity, acting on DNA;GO:0016462//pyrophosphatase activity;GO:0016787//hydrolase activity;GO:0016817//hydrolase activity, acting on acid anhydrides;GO:0016818//hydrolase activity, acting on acid…	ko03430(Mismatch repair);ko03420(Nucleotide excision repair);ko03030(DNA replication)
H6S33_000325	1327	100.996	1193	87.3082	1599	135.691	1266	86.5739	2274	160.089	3652	240.861	NW_025408616.1	1290589	1291440	+	786	H6S33_000325	-	-	3QN96	S	sp|Q14206|RCAN2_HUMAN Calcipressin-2 OS=Homo sapiens OX=9606 GN=RCAN2 PE=2 SV=3	XP_044699884.1 uncharacterized protein H6S33_000325 [Morchella sextelata]	-	-	-	-
H6S33_000326	395	52.862	472	60.7396	657	98.0352	784	94.2724	574	71.0555	593	68.7711	NW_025408616.1	1295706	1296316	-	447	H6S33_000326	GO:0000298;GO:0003674;GO:0003824;GO:0004551;GO:0005575;GO:0005622;GO:0005623;GO:0005737;GO:0006066;GO:0006139;GO:0006163;GO:0006195;GO:0006725;GO:0006753;GO:0006793;GO:0006796;GO:0006807;GO:0008150;GO:0008152;GO:0008486;GO:0009056;GO:0009058;GO:0009117;GO:0009123;GO:0009125;GO:0009126;GO:0009128;GO:0009150;GO:0009154;GO:0009158;GO:0009161;GO:0009166;GO:0009167;GO:0009169;GO:0009259;GO:0009261;GO:…	K07766	3QV0W	T	sp|Q99321|DDP1_YEAST Diphosphoinositol polyphosphate phosphohydrolase DDP1 OS=Saccharomyces cerevisiae (strain ATCC 204508 / S288c) OX=559292 GN=DDP1 PE=1 SV=3	XP_044699885.1 uncharacterized protein H6S33_000326 [Morchella sextelata]	GO:0006066//alcohol metabolic process;GO:0006139//nucleobase-containing compound metabolic process;GO:0006163//purine nucleotide metabolic process;GO:0006195//purine nucleotide catabolic process;GO:0006725//cellular aromatic compound metabolic process;GO:0006753//nucleoside phosphate metabolic process;GO:0006793//phosphorus metabolic process;GO:0006796//phosphate-containing compound metabolic pro…	GO:0005575//cellular_component;GO:0005622//intracellular anatomical structure;GO:0005623//obsolete cell;GO:0005737//cytoplasm;GO:0044424//obsolete intracellular part;GO:0044464//obsolete cell part;	GO:0000298//endopolyphosphatase activity;GO:0003674//molecular_function;GO:0003824//catalytic activity;GO:0004551//nucleotide diphosphatase activity;GO:0008486//diphosphoinositol-polyphosphate diphosphatase activity;GO:0016462//pyrophosphatase activity;GO:0016787//hydrolase activity;GO:0016817//hydrolase activity, acting on acid anhydrides;GO:0016818//hydrolase activity, acting on acid anhydrides…	-
H6S33_000327	261	42.3125	289	45.0514	254	45.9125	291	42.388	154	23.0934	197	27.6757	NW_025408616.1	1297711	1298458	+	369	H6S33_000327	-	-	-	-	-	XP_044699886.1 uncharacterized protein H6S33_000327 [Morchella sextelata]	-	-	-	-
H6S33_000328	783	73.3019	1098	98.8414	862	89.9768	805	67.7128	801	69.3625	648	52.5694	NW_025408616.1	1299961	1300730	+	639	H6S33_000328	GO:0003674;GO:0003824;GO:0004057;GO:0005575;GO:0005622;GO:0005623;GO:0005737;GO:0006464;GO:0006508;GO:0006511;GO:0006807;GO:0008150;GO:0008152;GO:0009056;GO:0009057;GO:0009987;GO:0016598;GO:0016740;GO:0016746;GO:0016755;GO:0019538;GO:0019941;GO:0030163;GO:0036211;GO:0043170;GO:0043412;GO:0043632;GO:0044237;GO:0044238;GO:0044248;GO:0044257;GO:0044260;GO:0044265;GO:0044267;GO:0044424;GO:0044464;GO:…	K00685	3QKKF	O	sp|O14133|ATE1_SCHPO Arginyl-tRNA--protein transferase 1 OS=Schizosaccharomyces pombe (strain 972 / ATCC 24843) OX=284812 GN=SPAC3C7.07c PE=3 SV=3	XP_044699887.1 uncharacterized protein H6S33_000328 [Morchella sextelata]	GO:0006464//cellular protein modification process;GO:0006508//proteolysis;GO:0006511//ubiquitin-dependent protein catabolic process;GO:0006807//nitrogen compound metabolic process;GO:0008150//biological_process;GO:0008152//metabolic process;GO:0009056//catabolic process;GO:0009057//macromolecule catabolic process;GO:0009987//cellular process;GO:0016598//protein arginylation;GO:0019538//protein me…	GO:0005575//cellular_component;GO:0005622//intracellular anatomical structure;GO:0005623//obsolete cell;GO:0005737//cytoplasm;GO:0044424//obsolete intracellular part;GO:0044464//obsolete cell part;	GO:0003674//molecular_function;GO:0003824//catalytic activity;GO:0004057//arginyltransferase activity;GO:0016740//transferase activity;GO:0016746//acyltransferase activity;GO:0016755//aminoacyltransferase activity;GO:0140096//catalytic activity, acting on a protein;	-
H6S33_000329	3104	185.314	2768	158.904	2113	140.655	4568	245.039	3140	173.402	3354	173.522	NW_025408616.1	1302156	1303459	+	1002	H6S33_000329	GO:0000228;GO:0000428;GO:0000785;GO:0000790;GO:0005575;GO:0005622;GO:0005623;GO:0005634;GO:0005654;GO:0005665;GO:0005694;GO:0006139;GO:0006351;GO:0006353;GO:0006366;GO:0006369;GO:0006725;GO:0006807;GO:0008150;GO:0008152;GO:0009058;GO:0009059;GO:0009987;GO:0010467;GO:0016070;GO:0016591;GO:0018130;GO:0019438;GO:0030880;GO:0031974;GO:0031981;GO:0032774;GO:0032991;GO:0034641;GO:0034645;GO:0034654;GO:…	K03011	3QKTX	K	sp|P37382|RPB3_SCHPO DNA-directed RNA polymerase II subunit RPB3 OS=Schizosaccharomyces pombe (strain 972 / ATCC 24843) OX=284812 GN=rpb3 PE=1 SV=2	XP_044699888.1 uncharacterized protein H6S33_000329 [Morchella sextelata]	GO:0006139//nucleobase-containing compound metabolic process;GO:0006351//transcription, DNA-templated;GO:0006353//DNA-templated transcription, termination;GO:0006366//transcription by RNA polymerase II;GO:0006369//termination of RNA polymerase II transcription;GO:0006725//cellular aromatic compound metabolic process;GO:0006807//nitrogen compound metabolic process;GO:0008150//biological_process;GO…	GO:0000228//nuclear chromosome;GO:0000428//DNA-directed RNA polymerase complex;GO:0000785//chromatin;GO:0005575//cellular_component;GO:0005622//intracellular anatomical structure;GO:0005623//obsolete cell;GO:0005634//nucleus;GO:0005654//nucleoplasm;GO:0005665//RNA polymerase II, core complex;GO:0005694//chromosome;GO:0016591//RNA polymerase II, holoenzyme;GO:0030880//RNA polymerase complex;GO:003…	-	ko03020(RNA polymerase)
H6S33_000330	2	0.402836	0	0	3	0.673735	3	0.542926	11	2.04941	2	0.349086	NW_025408616.1	1303962	1304823	+	297	H6S33_000330	-	-	-	-	-	XP_044699889.1 uncharacterized protein H6S33_000330 [Morchella sextelata]	-	-	-	-
H6S33_000331	776	35.5718	330	14.5459	203	10.3755	1667	68.6596	674	28.5787	765	30.3885	NW_025408616.1	1305385	1306867	+	1305	H6S33_000331	-	-	3MXQS	-	-	XP_044699890.1 uncharacterized protein H6S33_000331 [Morchella sextelata]	-	-	-	-
H6S33_000332	916	37.9737	873	34.8005	787	36.3775	694	25.8505	769	29.4885	800	28.7397	NW_025408616.1	1307302	1309827	-	1443	H6S33_000332	-	-	3QKDB	S	sp|Q6PGW3|ARMD3_DANRE Armadillo-like helical domain-containing protein 3 OS=Danio rerio OX=7955 GN=armh3 PE=2 SV=2	XP_044699891.1 uncharacterized protein H6S33_000332 [Morchella sextelata]	-	-	-	-
H6S33_000333	3878	57.665	4007	57.2937	3303	54.7624	4972	66.4289	4060	55.843	4902	63.1658	NW_025408616.1	1311448	1315820	-	4023	H6S33_000333	GO:0003674;GO:0005198;GO:0005575;GO:0005622;GO:0005623;GO:0005737;GO:0005798;GO:0005937;GO:0006810;GO:0006886;GO:0006888;GO:0006900;GO:0006996;GO:0006997;GO:0006998;GO:0008104;GO:0008150;GO:0009987;GO:0010256;GO:0012505;GO:0012506;GO:0012507;GO:0015031;GO:0015833;GO:0016020;GO:0016043;GO:0016050;GO:0016192;GO:0030117;GO:0030120;GO:0030127;GO:0030133;GO:0030134;GO:0030135;GO:0030427;GO:0030658;GO:…	K14005	3QQ16	U	sp|Q5S580|SEC31_AJECA Protein transport protein SEC31 OS=Ajellomyces capsulatus OX=5037 GN=SEC31 PE=1 SV=1	XP_044699892.1 uncharacterized protein H6S33_000333 [Morchella sextelata]	GO:0006810//transport;GO:0006886//intracellular protein transport;GO:0006888//endoplasmic reticulum to Golgi vesicle-mediated transport;GO:0006900//vesicle budding from membrane;GO:0006996//organelle organization;GO:0006997//nucleus organization;GO:0006998//nuclear envelope organization;GO:0008104//protein localization;GO:0008150//biological_process;GO:0009987//cellular process;GO:0010256//endome…	GO:0005575//cellular_component;GO:0005622//intracellular anatomical structure;GO:0005623//obsolete cell;GO:0005737//cytoplasm;GO:0005798//Golgi-associated vesicle;GO:0005937//mating projection;GO:0012505//endomembrane system;GO:0012506//vesicle membrane;GO:0012507//ER to Golgi transport vesicle membrane;GO:0016020//membrane;GO:0030117//membrane coat;GO:0030120//vesicle coat;GO:0030127//COPII vesi…	GO:0003674//molecular_function;GO:0005198//structural molecule activity;	ko04141(Protein processing in endoplasmic reticulum)
H6S33_000334	2313	121.055	1982	99.7458	1699	99.1451	2619	123.159	2690	130.226	2731	123.861	NW_025408616.1	1321420	1322633	+	1143	H6S33_000334	-	-	3QQWI	K	-	XP_044699893.1 uncharacterized protein H6S33_000334 [Morchella sextelata]	-	-	-	-
H6S33_000335	439	46.3165	518	52.5514	433	50.9365	380	36.0227	510	49.7714	475	43.428	NW_025408616.1	1323850	1324478	-	567	H6S33_000335	-	-	-	-	-	XP_044699894.1 uncharacterized protein H6S33_000335 [Morchella sextelata]	-	-	-	-
H6S33_000336	2041	135.661	2074	132.557	1832	135.771	1797	107.32	1679	103.229	1675	96.4787	NW_025408616.1	1325311	1326470	+	900	H6S33_000336	GO:0005575;GO:0005622;GO:0005623;GO:0005737;GO:0005783;GO:0005789;GO:0006464;GO:0006486;GO:0006487;GO:0006807;GO:0008150;GO:0008152;GO:0008250;GO:0009058;GO:0009059;GO:0009100;GO:0009101;GO:0009987;GO:0012505;GO:0016020;GO:0019538;GO:0031984;GO:0032991;GO:0034645;GO:0036211;GO:0042175;GO:0043170;GO:0043226;GO:0043227;GO:0043229;GO:0043231;GO:0043412;GO:0043413;GO:0044237;GO:0044238;GO:0044249;GO:…	K12667	3QM7S	O	sp|O74943|YJB6_SCHPO Uncharacterized protein C553.06 OS=Schizosaccharomyces pombe (strain 972 / ATCC 24843) OX=284812 GN=SPCC553.06 PE=3 SV=1	XP_044699895.1 uncharacterized protein H6S33_000336 [Morchella sextelata]	GO:0006464//cellular protein modification process;GO:0006486//protein glycosylation;GO:0006487//protein N-linked glycosylation;GO:0006807//nitrogen compound metabolic process;GO:0008150//biological_process;GO:0008152//metabolic process;GO:0009058//biosynthetic process;GO:0009059//macromolecule biosynthetic process;GO:0009100//glycoprotein metabolic process;GO:0009101//glycoprotein biosynthetic pr…	GO:0005575//cellular_component;GO:0005622//intracellular anatomical structure;GO:0005623//obsolete cell;GO:0005737//cytoplasm;GO:0005783//endoplasmic reticulum;GO:0005789//endoplasmic reticulum membrane;GO:0008250//oligosaccharyltransferase complex;GO:0012505//endomembrane system;GO:0016020//membrane;GO:0031984//organelle subcompartment;GO:0032991//protein-containing complex;GO:0042175//nuclear o…	-	ko04141(Protein processing in endoplasmic reticulum);ko00513(Various types of N-glycan biosynthesis);ko00510(N-Glycan biosynthesis)
H6S33_000337	2583	81.7555	3316	100.923	2926	103.261	3478	98.9108	3021	88.4468	3334	91.4456	NW_025408616.1	1328044	1330814	-	1890	H6S33_000337	GO:0000243;GO:0000245;GO:0000375;GO:0000377;GO:0000395;GO:0000398;GO:0005575;GO:0005622;GO:0005623;GO:0005634;GO:0005681;GO:0005684;GO:0005685;GO:0006139;GO:0006376;GO:0006396;GO:0006397;GO:0006725;GO:0006807;GO:0008150;GO:0008152;GO:0008380;GO:0009987;GO:0010467;GO:0016043;GO:0016070;GO:0016071;GO:0022607;GO:0022613;GO:0022618;GO:0030532;GO:0032991;GO:0034622;GO:0034641;GO:0043170;GO:0043226;GO:…	K13217	3QMAY	A	sp|O74970|PRP39_SCHPO Pre-mRNA-processing factor 39 OS=Schizosaccharomyces pombe (strain 972 / ATCC 24843) OX=284812 GN=prp39 PE=3 SV=1	XP_044699896.1 uncharacterized protein H6S33_000337 [Morchella sextelata]	GO:0000245//spliceosomal complex assembly;GO:0000375//RNA splicing, via transesterification reactions;GO:0000377//RNA splicing, via transesterification reactions with bulged adenosine as nucleophile;GO:0000395//mRNA 5'-splice site recognition;GO:0000398//mRNA splicing, via spliceosome;GO:0006139//nucleobase-containing compound metabolic process;GO:0006376//mRNA splice site selection;GO:0006396//R…	GO:0000243//commitment complex;GO:0005575//cellular_component;GO:0005622//intracellular anatomical structure;GO:0005623//obsolete cell;GO:0005634//nucleus;GO:0005681//spliceosomal complex;GO:0005684//U2-type spliceosomal complex;GO:0005685//U1 snRNP;GO:0030532//small nuclear ribonucleoprotein complex;GO:0032991//protein-containing complex;GO:0043226//organelle;GO:0043227//membrane-bounded organel…	-	-
H6S33_000338	1766	140.859	1835	140.738	1765	156.967	1273	91.2311	1090	80.4189	1174	81.1458	NW_025408616.1	1332288	1333098	+	750	H6S33_000338	-	-	3QNHZ	S	-	XP_044699897.1 uncharacterized protein H6S33_000338 [Morchella sextelata]	-	-	-	-
H6S33_000339	1467	230.335	1210	182.683	751	131.474	1708	240.957	1203	174.716	1277	173.75	NW_025408616.1	1333565	1334258	-	381	H6S33_000339	-	K17440	3QWHU	J	sp|P32388|RM49_YEAST 54S ribosomal protein MRP49, mitochondrial OS=Saccharomyces cerevisiae (strain ATCC 204508 / S288c) OX=559292 GN=MRP49 PE=1 SV=1	XP_044699898.1 uncharacterized protein H6S33_000339 [Morchella sextelata]	-	-	-	-
H6S33_000340	1537	90.1422	1131	63.7822	843	55.1254	929	48.9544	1095	59.4028	1531	77.8098	NW_025408616.1	1334647	1336007	+	1020	H6S33_000340	-	K11697	3QUQ5	S	sp|O74844|CENPQ_SCHPO Inner kinetochore subunit fta7 OS=Schizosaccharomyces pombe (strain 972 / ATCC 24843) OX=284812 GN=fta7 PE=1 SV=1	XP_044699899.1 uncharacterized protein H6S33_000340 [Morchella sextelata]	-	-	-	-
H6S33_000341	9164	337.77	4258	150.912	4723	194.099	4716	156.182	8587	292.763	11111	354.89	NW_025408616.1	1337231	1339313	+	1623	H6S33_000341	GO:0000122;GO:0000429;GO:0000436;GO:0000437;GO:0000976;GO:0000977;GO:0000978;GO:0000981;GO:0000982;GO:0000987;GO:0001012;GO:0001067;GO:0001077;GO:0001228;GO:0003674;GO:0003676;GO:0003677;GO:0003690;GO:0003700;GO:0005488;GO:0005575;GO:0005622;GO:0005623;GO:0005634;GO:0005737;GO:0006109;GO:0006111;GO:0006139;GO:0006351;GO:0006355;GO:0006357;GO:0006366;GO:0006725;GO:0006807;GO:0007154;GO:0007584;GO:…	-	3QMFX	S	sp|E5DG73|ACUM_ASPFU Zinc cluster transcription factor acuM OS=Neosartorya fumigata (strain ATCC MYA-4609 / Af293 / CBS 101355 / FGSC A1100) OX=330879 GN=AcuM PE=2 SV=2	XP_044699900.1 uncharacterized protein H6S33_000341 [Morchella sextelata]	GO:0000122//negative regulation of transcription by RNA polymerase II;GO:0000429//carbon catabolite regulation of transcription from RNA polymerase II promoter;GO:0000436//carbon catabolite activation of transcription from RNA polymerase II promoter;GO:0000437//carbon catabolite repression of transcription from RNA polymerase II promoter;GO:0006109//regulation of carbohydrate metabolic process;GO…	GO:0005575//cellular_component;GO:0005622//intracellular anatomical structure;GO:0005623//obsolete cell;GO:0005634//nucleus;GO:0005737//cytoplasm;GO:0043226//organelle;GO:0043227//membrane-bounded organelle;GO:0043229//intracellular organelle;GO:0043231//intracellular membrane-bounded organelle;GO:0044424//obsolete intracellular part;GO:0044464//obsolete cell part;	GO:0000976//transcription cis-regulatory region binding;GO:0000977//RNA polymerase II transcription regulatory region sequence-specific DNA binding;GO:0000978//RNA polymerase II cis-regulatory region sequence-specific DNA binding;GO:0000981//DNA-binding transcription factor activity, RNA polymerase II-specific;GO:0000987//cis-regulatory region sequence-specific DNA binding;GO:0001067//transcripti…	-
H6S33_000342	4204	92.019	3292	69.2879	3307	80.7084	3446	67.7722	5579	112.956	6341	120.275	NW_025408616.1	1340182	1343285	+	2733	H6S33_000342	GO:0005575;GO:0005622;GO:0005623;GO:0005634;GO:0008150;GO:0009893;GO:0010564;GO:0010604;GO:0019222;GO:0031323;GO:0031325;GO:0031399;GO:0031401;GO:0032268;GO:0032270;GO:0033043;GO:0033044;GO:0033233;GO:0033235;GO:0040020;GO:0043226;GO:0043227;GO:0043229;GO:0043231;GO:0044087;GO:0044424;GO:0044464;GO:0048518;GO:0048522;GO:0050789;GO:0050794;GO:0051128;GO:0051171;GO:0051173;GO:0051246;GO:0051247;GO:…	-	3QPJX	S	sp|Q8IYF3|TEX11_HUMAN Testis-expressed protein 11 OS=Homo sapiens OX=9606 GN=TEX11 PE=1 SV=3	XP_044699901.1 uncharacterized protein H6S33_000342 [Morchella sextelata]	GO:0008150//biological_process;GO:0009893//positive regulation of metabolic process;GO:0010564//regulation of cell cycle process;GO:0010604//positive regulation of macromolecule metabolic process;GO:0019222//regulation of metabolic process;GO:0031323//regulation of cellular metabolic process;GO:0031325//positive regulation of cellular metabolic process;GO:0031399//regulation of protein modificati…	GO:0005575//cellular_component;GO:0005622//intracellular anatomical structure;GO:0005623//obsolete cell;GO:0005634//nucleus;GO:0043226//organelle;GO:0043227//membrane-bounded organelle;GO:0043229//intracellular organelle;GO:0043231//intracellular membrane-bounded organelle;GO:0044424//obsolete intracellular part;GO:0044464//obsolete cell part;	-	-
H6S33_000343	115	26.0584	279	60.7908	332	83.88	136	27.6892	209	43.8062	165	32.3996	NW_025408616.1	1344551	1345216	+	264	H6S33_000343	-	-	-	-	-	XP_044699902.1 uncharacterized protein H6S33_000343 [Morchella sextelata]	-	-	-	-
H6S33_000344	4658	380.665	1388	109.073	1503	136.953	13231	971.533	4994	377.512	5696	403.383	NW_025408616.1	1345968	1346944	-	732	H6S33_000344	-	-	-	-	-	XP_044699903.1 uncharacterized protein H6S33_000344 [Morchella sextelata]	-	-	-	-
H6S33_000345	834	50.3947	1253	72.8036	1168	78.6922	1006	54.6184	862	48.1798	824	43.147	NW_025408616.1	1348483	1349545	-	990	H6S33_000345	GO:0003674;GO:0003824;GO:0004128;GO:0005575;GO:0005622;GO:0005623;GO:0005737;GO:0005739;GO:0005740;GO:0005741;GO:0005758;GO:0006066;GO:0006629;GO:0006694;GO:0006696;GO:0006950;GO:0006979;GO:0008150;GO:0008152;GO:0008202;GO:0008204;GO:0008610;GO:0009058;GO:0009987;GO:0016020;GO:0016021;GO:0016125;GO:0016126;GO:0016128;GO:0016129;GO:0016491;GO:0016651;GO:0016653;GO:0019867;GO:0031090;GO:0031224;GO:…	K00326	3QJXN	C	sp|Q1DXN1|MCR1_COCIM NADH-cytochrome b5 reductase 2 OS=Coccidioides immitis (strain RS) OX=246410 GN=MCR1 PE=3 SV=2	XP_044699904.1 uncharacterized protein H6S33_000345 [Morchella sextelata]	GO:0006066//alcohol metabolic process;GO:0006629//lipid metabolic process;GO:0006694//steroid biosynthetic process;GO:0006696//ergosterol biosynthetic process;GO:0006950//response to stress;GO:0006979//response to oxidative stress;GO:0008150//biological_process;GO:0008152//metabolic process;GO:0008202//steroid metabolic process;GO:0008204//ergosterol metabolic process;GO:0008610//lipid biosynthet…	GO:0005575//cellular_component;GO:0005622//intracellular anatomical structure;GO:0005623//obsolete cell;GO:0005737//cytoplasm;GO:0005739//mitochondrion;GO:0005740//mitochondrial envelope;GO:0005741//mitochondrial outer membrane;GO:0005758//mitochondrial intermembrane space;GO:0016020//membrane;GO:0016021//integral component of membrane;GO:0019867//outer membrane;GO:0031090//organelle membrane;GO:…	GO:0003674//molecular_function;GO:0003824//catalytic activity;GO:0004128//cytochrome-b5 reductase activity, acting on NAD(P)H;GO:0016491//oxidoreductase activity;GO:0016651//oxidoreductase activity, acting on NAD(P)H;GO:0016653//oxidoreductase activity, acting on NAD(P)H, heme protein as acceptor;	ko00520(Amino sugar and nucleotide sugar metabolism)
H6S33_000346	990	52.5025	1144	58.3384	980	57.9483	1131	53.8926	1132	55.5303	1319	60.617	NW_025408616.1	1350053	1351553	-	1128	H6S33_000346	GO:0000166;GO:0000291;GO:0000448;GO:0000460;GO:0000463;GO:0000466;GO:0000469;GO:0000470;GO:0000478;GO:0000479;GO:0000956;GO:0001882;GO:0001883;GO:0003674;GO:0003824;GO:0004518;GO:0004519;GO:0004521;GO:0004540;GO:0005488;GO:0005575;GO:0005622;GO:0005623;GO:0005634;GO:0005737;GO:0005829;GO:0006139;GO:0006351;GO:0006353;GO:0006364;GO:0006366;GO:0006369;GO:0006396;GO:0006401;GO:0006402;GO:0006725;GO:…	K14845	3QQHJ	L	sp|Q9HE87|DXO_NEUCR Decapping nuclease RAI1 OS=Neurospora crassa (strain ATCC 24698 / 74-OR23-1A / CBS 708.71 / DSM 1257 / FGSC 987) OX=367110 GN=rai1 PE=3 SV=4	XP_044699905.1 uncharacterized protein H6S33_000346 [Morchella sextelata]	GO:0000291//nuclear-transcribed mRNA catabolic process, exonucleolytic;GO:0000448//cleavage in ITS2 between 5.8S rRNA and LSU-rRNA of tricistronic rRNA transcript (SSU-rRNA, 5.8S rRNA, LSU-rRNA);GO:0000460//maturation of 5.8S rRNA;GO:0000463//maturation of LSU-rRNA from tricistronic rRNA transcript (SSU-rRNA, 5.8S rRNA, LSU-rRNA);GO:0000466//maturation of 5.8S rRNA from tricistronic rRNA transcri…	GO:0005575//cellular_component;GO:0005622//intracellular anatomical structure;GO:0005623//obsolete cell;GO:0005634//nucleus;GO:0005737//cytoplasm;GO:0005829//cytosol;GO:0032991//protein-containing complex;GO:0043226//organelle;GO:0043227//membrane-bounded organelle;GO:0043229//intracellular organelle;GO:0043231//intracellular membrane-bounded organelle;GO:0044424//obsolete intracellular part;GO:0…	GO:0000166//nucleotide binding;GO:0001882//nucleoside binding;GO:0001883//purine nucleoside binding;GO:0003674//molecular_function;GO:0003824//catalytic activity;GO:0004518//nuclease activity;GO:0004519//endonuclease activity;GO:0004521//endoribonuclease activity;GO:0004540//ribonuclease activity;GO:0005488//binding;GO:0016462//pyrophosphatase activity;GO:0016787//hydrolase activity;GO:0016788//h…	-
H6S33_000347	210	35.4871	297	48.2603	259	48.8001	366	55.5717	219	34.2321	201	29.4342	NW_025408616.1	1352100	1352520	+	354	H6S33_000347	-	-	-	-	-	XP_044699906.1 uncharacterized protein H6S33_000347 [Morchella sextelata]	-	-	-	-
H6S33_000348	1076	65.0177	1257	73.0361	1053	70.9443	1486	80.6788	1153	64.4447	1333	69.7998	NW_025408616.1	1353280	1354706	-	990	H6S33_000348	GO:0005575;GO:0005622;GO:0005623;GO:0005737;GO:0005829;GO:0006605;GO:0006612;GO:0006620;GO:0006810;GO:0006886;GO:0006996;GO:0007029;GO:0008104;GO:0008150;GO:0009987;GO:0010256;GO:0015031;GO:0015833;GO:0016043;GO:0032991;GO:0033036;GO:0033365;GO:0034613;GO:0042886;GO:0044424;GO:0044444;GO:0044445;GO:0044464;GO:0045047;GO:0045048;GO:0045184;GO:0046907;GO:0051179;GO:0051205;GO:0051234;GO:0051641;GO:…	-	3QMPT	S	sp|Q12125|GET4_YEAST Golgi to ER traffic protein 4 OS=Saccharomyces cerevisiae (strain ATCC 204508 / S288c) OX=559292 GN=GET4 PE=1 SV=1	XP_044699907.1 uncharacterized protein H6S33_000348 [Morchella sextelata]	GO:0006605//protein targeting;GO:0006612//protein targeting to membrane;GO:0006620//posttranslational protein targeting to endoplasmic reticulum membrane;GO:0006810//transport;GO:0006886//intracellular protein transport;GO:0006996//organelle organization;GO:0007029//endoplasmic reticulum organization;GO:0008104//protein localization;GO:0008150//biological_process;GO:0009987//cellular process;GO:0…	GO:0005575//cellular_component;GO:0005622//intracellular anatomical structure;GO:0005623//obsolete cell;GO:0005737//cytoplasm;GO:0005829//cytosol;GO:0032991//protein-containing complex;GO:0044424//obsolete intracellular part;GO:0044444//obsolete cytoplasmic part;GO:0044445//obsolete cytosolic part;GO:0044464//obsolete cell part;GO:0071818//BAT3 complex;GO:0072379//ER membrane insertion complex;GO…	-	-
H6S33_000349	1217	31.1121	1099	27.0159	806	22.9744	3026	69.5071	1041	24.6166	1248	27.6476	NW_025408616.1	1355215	1357845	+	2340	H6S33_000349	GO:0003674;GO:0003824;GO:0004637;GO:0004641;GO:0006139;GO:0006144;GO:0006163;GO:0006164;GO:0006188;GO:0006189;GO:0006725;GO:0006753;GO:0006793;GO:0006796;GO:0006807;GO:0008150;GO:0008152;GO:0009058;GO:0009112;GO:0009113;GO:0009117;GO:0009123;GO:0009124;GO:0009126;GO:0009127;GO:0009150;GO:0009152;GO:0009156;GO:0009161;GO:0009165;GO:0009167;GO:0009168;GO:0009259;GO:0009260;GO:0009987;GO:0016874;GO:…	K11788	3QPMK	F	sp|P20772|PUR2_SCHPO Bifunctional purine biosynthetic protein ADE1 OS=Schizosaccharomyces pombe (strain 972 / ATCC 24843) OX=284812 GN=ade1 PE=3 SV=1	XP_044699908.1 uncharacterized protein H6S33_000349 [Morchella sextelata]	GO:0006139//nucleobase-containing compound metabolic process;GO:0006144//purine nucleobase metabolic process;GO:0006163//purine nucleotide metabolic process;GO:0006164//purine nucleotide biosynthetic process;GO:0006188//IMP biosynthetic process;GO:0006189//'de novo' IMP biosynthetic process;GO:0006725//cellular aromatic compound metabolic process;GO:0006753//nucleoside phosphate metabolic process…	-	GO:0003674//molecular_function;GO:0003824//catalytic activity;GO:0004637//phosphoribosylamine-glycine ligase activity;GO:0004641//phosphoribosylformylglycinamidine cyclo-ligase activity;GO:0016874//ligase activity;GO:0016879//ligase activity, forming carbon-nitrogen bonds;GO:0016882//cyclo-ligase activity;	ko00230(Purine metabolism)
H6S33_000350	1083	25.7702	1654	37.8449	1580	41.9195	549	11.7377	1205	26.5225	1206	24.868	NW_025408616.1	1360876	1363621	+	2514	H6S33_000350	GO:0003674;GO:0003824;GO:0006807;GO:0008150;GO:0008152;GO:0009039;GO:0009056;GO:0009987;GO:0016787;GO:0016810;GO:0016811;GO:0019627;GO:0034641;GO:0043419;GO:0043603;GO:0043605;GO:0044237;GO:0044248;GO:0044270;GO:0044281;GO:0044282;GO:0071704;GO:0071941;GO:1901564;GO:1901565;GO:1901575	K01427	3QRZY	F	sp|Q6A3P9|UREA_ASPFU Urease OS=Neosartorya fumigata (strain ATCC MYA-4609 / Af293 / CBS 101355 / FGSC A1100) OX=330879 GN=ure1 PE=2 SV=2	XP_044699909.1 uncharacterized protein H6S33_000350 [Morchella sextelata]	GO:0006807//nitrogen compound metabolic process;GO:0008150//biological_process;GO:0008152//metabolic process;GO:0009056//catabolic process;GO:0009987//cellular process;GO:0019627//urea metabolic process;GO:0034641//cellular nitrogen compound metabolic process;GO:0043419//urea catabolic process;GO:0043603//cellular amide metabolic process;GO:0043605//cellular amide catabolic process;GO:0044237//ce…	-	GO:0003674//molecular_function;GO:0003824//catalytic activity;GO:0009039//urease activity;GO:0016787//hydrolase activity;GO:0016810//hydrolase activity, acting on carbon-nitrogen (but not peptide) bonds;GO:0016811//hydrolase activity, acting on carbon-nitrogen (but not peptide) bonds, in linear amides;	ko00791(Atrazine degradation);ko00230(Purine metabolism);ko00220(Arginine biosynthesis)
H6S33_000351	814	29.9473	1569	55.506	1300	53.327	629	20.7925	803	27.3268	823	26.2385	NW_025408616.1	1363988	1365747	-	1626	H6S33_000351	GO:0003674;GO:0003824;GO:0004795;GO:0005575;GO:0005622;GO:0005623;GO:0005634;GO:0005737;GO:0006082;GO:0006520;GO:0006566;GO:0006793;GO:0006796;GO:0006807;GO:0008150;GO:0008152;GO:0008652;GO:0009058;GO:0009066;GO:0009067;GO:0009088;GO:0009987;GO:0016053;GO:0016311;GO:0016829;GO:0016835;GO:0016838;GO:0019752;GO:0043226;GO:0043227;GO:0043229;GO:0043231;GO:0043436;GO:0044237;GO:0044238;GO:0044249;GO:…	K01733	3QP82	E	sp|Q42598|THRC_SCHPO Threonine synthase OS=Schizosaccharomyces pombe (strain 972 / ATCC 24843) OX=284812 GN=thrc PE=1 SV=1	XP_044699910.1 uncharacterized protein H6S33_000351 [Morchella sextelata]	GO:0006082//organic acid metabolic process;GO:0006520//cellular amino acid metabolic process;GO:0006566//threonine metabolic process;GO:0006793//phosphorus metabolic process;GO:0006796//phosphate-containing compound metabolic process;GO:0006807//nitrogen compound metabolic process;GO:0008150//biological_process;GO:0008152//metabolic process;GO:0008652//cellular amino acid biosynthetic process;GO:…	GO:0005575//cellular_component;GO:0005622//intracellular anatomical structure;GO:0005623//obsolete cell;GO:0005634//nucleus;GO:0005737//cytoplasm;GO:0043226//organelle;GO:0043227//membrane-bounded organelle;GO:0043229//intracellular organelle;GO:0043231//intracellular membrane-bounded organelle;GO:0044424//obsolete intracellular part;GO:0044464//obsolete cell part;	GO:0003674//molecular_function;GO:0003824//catalytic activity;GO:0004795//threonine synthase activity;GO:0016829//lyase activity;GO:0016835//carbon-oxygen lyase activity;GO:0016838//carbon-oxygen lyase activity, acting on phosphates;	ko00750(Vitamin B6 metabolism);ko00260(Glycine, serine and threonine metabolism)
H6S33_000352	726	2.93407	1430	5.55716	1231	5.54705	672	2.4402	1046	3.91025	1069	3.74383	NW_025408616.1	1368223	1383724	-	14802	H6S33_000352	GO:0000027;GO:0003674;GO:0003824;GO:0005488;GO:0005509;GO:0005575;GO:0005622;GO:0005623;GO:0005634;GO:0005654;GO:0005737;GO:0005739;GO:0006139;GO:0006364;GO:0006396;GO:0006725;GO:0006807;GO:0006996;GO:0008150;GO:0008152;GO:0009987;GO:0010467;GO:0016043;GO:0016070;GO:0016072;GO:0016462;GO:0016787;GO:0016817;GO:0016818;GO:0016887;GO:0017111;GO:0022607;GO:0022613;GO:0022618;GO:0030684;GO:0030687;GO:…	K14572	3QMXW	E	sp|Q12019|MDN1_YEAST Midasin OS=Saccharomyces cerevisiae (strain ATCC 204508 / S288c) OX=559292 GN=MDN1 PE=1 SV=1	XP_044699911.1 uncharacterized protein H6S33_000352 [Morchella sextelata]	GO:0000027//ribosomal large subunit assembly;GO:0006139//nucleobase-containing compound metabolic process;GO:0006364//rRNA processing;GO:0006396//RNA processing;GO:0006725//cellular aromatic compound metabolic process;GO:0006807//nitrogen compound metabolic process;GO:0006996//organelle organization;GO:0008150//biological_process;GO:0008152//metabolic process;GO:0009987//cellular process;GO:00104…	GO:0005575//cellular_component;GO:0005622//intracellular anatomical structure;GO:0005623//obsolete cell;GO:0005634//nucleus;GO:0005654//nucleoplasm;GO:0005737//cytoplasm;GO:0005739//mitochondrion;GO:0030684//preribosome;GO:0030687//preribosome, large subunit precursor;GO:0031974//membrane-enclosed lumen;GO:0031981//nuclear lumen;GO:0032991//protein-containing complex;GO:0043226//organelle;GO:0043…	GO:0003674//molecular_function;GO:0003824//catalytic activity;GO:0005488//binding;GO:0005509//calcium ion binding;GO:0016462//pyrophosphatase activity;GO:0016787//hydrolase activity;GO:0016817//hydrolase activity, acting on acid anhydrides;GO:0016818//hydrolase activity, acting on acid anhydrides, in phosphorus-containing anhydrides;GO:0016887//ATP hydrolysis activity;GO:0017111//nucleoside-triph…	ko03008(Ribosome biogenesis in eukaryotes)
H6S33_000353	2686	65.8792	2200	51.8858	1899	51.9323	3758	82.8173	3539	80.2901	3859	82.0204	NW_025408616.1	1384700	1387138	-	2439	H6S33_000353	GO:0000394;GO:0003674;GO:0003824;GO:0003972;GO:0004112;GO:0004113;GO:0005575;GO:0005622;GO:0005623;GO:0005634;GO:0005635;GO:0005637;GO:0006139;GO:0006388;GO:0006396;GO:0006399;GO:0006417;GO:0006725;GO:0006793;GO:0006796;GO:0006807;GO:0006950;GO:0008033;GO:0008081;GO:0008150;GO:0008152;GO:0008380;GO:0008452;GO:0009889;GO:0009891;GO:0009893;GO:0009987;GO:0010467;GO:0010468;GO:0010556;GO:0010557;GO:…	K14679	3QNAM	J	sp|Q10313|TRNL_SCHPO tRNA ligase 1 OS=Schizosaccharomyces pombe (strain 972 / ATCC 24843) OX=284812 GN=trl1 PE=3 SV=2	XP_044699912.1 uncharacterized protein H6S33_000353 [Morchella sextelata]	GO:0000394//RNA splicing, via endonucleolytic cleavage and ligation;GO:0006139//nucleobase-containing compound metabolic process;GO:0006388//tRNA splicing, via endonucleolytic cleavage and ligation;GO:0006396//RNA processing;GO:0006399//tRNA metabolic process;GO:0006417//regulation of translation;GO:0006725//cellular aromatic compound metabolic process;GO:0006793//phosphorus metabolic process;GO:…	GO:0005575//cellular_component;GO:0005622//intracellular anatomical structure;GO:0005623//obsolete cell;GO:0005634//nucleus;GO:0005635//nuclear envelope;GO:0005637//nuclear inner membrane;GO:0012505//endomembrane system;GO:0016020//membrane;GO:0019866//organelle inner membrane;GO:0031090//organelle membrane;GO:0031965//nuclear membrane;GO:0031967//organelle envelope;GO:0031975//envelope;GO:004322…	GO:0003674//molecular_function;GO:0003824//catalytic activity;GO:0003972//RNA ligase (ATP) activity;GO:0004112//cyclic-nucleotide phosphodiesterase activity;GO:0004113//2',3'-cyclic-nucleotide 3'-phosphodiesterase activity;GO:0008081//phosphoric diester hydrolase activity;GO:0008452//RNA ligase activity;GO:0016301//kinase activity;GO:0016740//transferase activity;GO:0016772//transferase activity,…	-
H6S33_000354	145	26.0482	95	16.4103	63	12.6189	325	52.4584	170	28.2487	159	24.7521	NW_025408616.1	1387667	1389269	+	333	H6S33_000354	-	-	-	-	-	XP_044699913.1 uncharacterized protein H6S33_000354 [Morchella sextelata]	-	-	-	-
H6S33_000355	6	0.757229	0	0	2	0.281433	10	1.13396	2	0.233477	1	0.109366	NW_025408616.1	1389849	1391070	+	474	H6S33_000355	-	-	3QV70	S	-	XP_044699914.1 uncharacterized protein H6S33_000355 [Morchella sextelata]	-	-	-	-
H6S33_000356	1148	48.2944	982	39.7236	751	35.2261	1770	66.9036	890	34.6325	1028	37.4759	NW_025408616.1	1394801	1396287	+	1422	H6S33_000356	GO:0000027;GO:0003674;GO:0005488;GO:0005515;GO:0005575;GO:0005622;GO:0005623;GO:0005737;GO:0005829;GO:0006996;GO:0008150;GO:0009987;GO:0016043;GO:0022607;GO:0022613;GO:0022618;GO:0030684;GO:0030687;GO:0032991;GO:0034622;GO:0042254;GO:0042255;GO:0042273;GO:0043933;GO:0044085;GO:0044424;GO:0044444;GO:0044464;GO:0051082;GO:0065003;GO:0070925;GO:0071826;GO:0071840;GO:1990904	K14818	3QRZF	S	sp|P35184|SQT1_YEAST Ribosome assembly protein SQT1 OS=Saccharomyces cerevisiae (strain ATCC 204508 / S288c) OX=559292 GN=SQT1 PE=1 SV=2	XP_044699915.1 uncharacterized protein H6S33_000356 [Morchella sextelata]	GO:0000027//ribosomal large subunit assembly;GO:0006996//organelle organization;GO:0008150//biological_process;GO:0009987//cellular process;GO:0016043//cellular component organization;GO:0022607//cellular component assembly;GO:0022613//ribonucleoprotein complex biogenesis;GO:0022618//ribonucleoprotein complex assembly;GO:0034622//cellular protein-containing complex assembly;GO:0042254//ribosome b…	GO:0005575//cellular_component;GO:0005622//intracellular anatomical structure;GO:0005623//obsolete cell;GO:0005737//cytoplasm;GO:0005829//cytosol;GO:0030684//preribosome;GO:0030687//preribosome, large subunit precursor;GO:0032991//protein-containing complex;GO:0044424//obsolete intracellular part;GO:0044444//obsolete cytoplasmic part;GO:0044464//obsolete cell part;GO:1990904//ribonucleoprotein co…	GO:0003674//molecular_function;GO:0005488//binding;GO:0005515//protein binding;GO:0051082//unfolded protein binding;	-
H6S33_000357	685	49.8509	1168	81.735	1072	86.9855	650	42.5028	984	66.2394	888	56.0016	NW_025408616.1	1401680	1402998	+	822	H6S33_000357	-	K02510	3B4ZR	G	sp|B2U092|GARL_SHIB3 5-keto-4-deoxy-D-glucarate aldolase OS=Shigella boydii serotype 18 (strain CDC 3083-94 / BS512) OX=344609 GN=garL PE=3 SV=1	XP_044699916.1 uncharacterized protein H6S33_000357 [Morchella sextelata]	-	-	-	ko00350(Tyrosine metabolism)
H6S33_000358	120	2.13838	1534	26.2852	3859	76.6739	143	2.28961	344	5.67022	245	3.78333	NW_025408616.1	1405641	1409385	-	3357	H6S33_000358	GO:0000322;GO:0000323;GO:0000324;GO:0003674;GO:0003824;GO:0005215;GO:0005388;GO:0005575;GO:0005622;GO:0005623;GO:0005737;GO:0005773;GO:0005886;GO:0006810;GO:0006811;GO:0006812;GO:0006813;GO:0006816;GO:0006873;GO:0006874;GO:0006875;GO:0008150;GO:0008324;GO:0008556;GO:0009987;GO:0015075;GO:0015077;GO:0015079;GO:0015085;GO:0015318;GO:0015399;GO:0015405;GO:0015662;GO:0015672;GO:0016020;GO:0016462;GO:…	-	3QMM2	P	sp|P22189|ATC3_SCHPO Calcium-transporting ATPase 3 OS=Schizosaccharomyces pombe (strain 972 / ATCC 24843) OX=284812 GN=cta3 PE=1 SV=1	XP_044699917.1 uncharacterized protein H6S33_000358 [Morchella sextelata]	GO:0006810//transport;GO:0006811//ion transport;GO:0006812//cation transport;GO:0006813//potassium ion transport;GO:0006816//calcium ion transport;GO:0006873//cellular ion homeostasis;GO:0006874//cellular calcium ion homeostasis;GO:0006875//cellular metal ion homeostasis;GO:0008150//biological_process;GO:0009987//cellular process;GO:0019725//cellular homeostasis;GO:0030001//metal ion transport;GO…	GO:0000322//storage vacuole;GO:0000323//lytic vacuole;GO:0000324//fungal-type vacuole;GO:0005575//cellular_component;GO:0005622//intracellular anatomical structure;GO:0005623//obsolete cell;GO:0005737//cytoplasm;GO:0005773//vacuole;GO:0005886//plasma membrane;GO:0016020//membrane;GO:0043226//organelle;GO:0043227//membrane-bounded organelle;GO:0043229//intracellular organelle;GO:0043231//intracell…	GO:0003674//molecular_function;GO:0003824//catalytic activity;GO:0005215//transporter activity;GO:0005388//P-type calcium transporter activity;GO:0008324//cation transmembrane transporter activity;GO:0008556//P-type potassium transmembrane transporter activity;GO:0015075//ion transmembrane transporter activity;GO:0015079//potassium ion transmembrane transporter activity;GO:0015085//calcium ion tr…	-
H6S33_000359	1569	59.2546	1668	60.5729	1318	55.4989	1726	58.5682	1252	43.7363	1176	38.4867	NW_025408616.1	1411058	1412901	+	1584	H6S33_000359	GO:0005575;GO:0016020;GO:0016021;GO:0031224;GO:0044425	-	3QJNC	T	sp|Q9XIP7|GTG1_ARATH GPCR-type G protein 1 OS=Arabidopsis thaliana OX=3702 GN=GTG1 PE=1 SV=1	XP_044699918.1 uncharacterized protein H6S33_000359 [Morchella sextelata]	-	GO:0005575//cellular_component;GO:0016020//membrane;GO:0016021//integral component of membrane;GO:0031224//intrinsic component of membrane;GO:0044425//obsolete membrane part;	-	-
H6S33_000360	881	16.357	933	16.6569	810	16.7681	2970	49.5458	1189	20.4197	1475	23.7315	NW_025408616.1	1414729	1418310	-	3222	H6S33_000360	GO:0000166;GO:0002181;GO:0003674;GO:0003824;GO:0004812;GO:0004822;GO:0005488;GO:0005524;GO:0005575;GO:0005622;GO:0005623;GO:0005737;GO:0005829;GO:0006082;GO:0006139;GO:0006399;GO:0006412;GO:0006418;GO:0006428;GO:0006518;GO:0006520;GO:0006725;GO:0006807;GO:0008144;GO:0008150;GO:0008152;GO:0009058;GO:0009059;GO:0009987;GO:0010467;GO:0016070;GO:0016874;GO:0016875;GO:0017076;GO:0019538;GO:0019752;GO:…	K01870	3QMG7	J	sp|O13651|SYIC_SCHPO Isoleucine--tRNA ligase, cytoplasmic OS=Schizosaccharomyces pombe (strain 972 / ATCC 24843) OX=284812 GN=irs1 PE=3 SV=1	XP_044699919.1 uncharacterized protein H6S33_000360 [Morchella sextelata]	GO:0002181//cytoplasmic translation;GO:0006082//organic acid metabolic process;GO:0006139//nucleobase-containing compound metabolic process;GO:0006399//tRNA metabolic process;GO:0006412//translation;GO:0006418//tRNA aminoacylation for protein translation;GO:0006428//isoleucyl-tRNA aminoacylation;GO:0006518//peptide metabolic process;GO:0006520//cellular amino acid metabolic process;GO:0006725//ce…	GO:0005575//cellular_component;GO:0005622//intracellular anatomical structure;GO:0005623//obsolete cell;GO:0005737//cytoplasm;GO:0005829//cytosol;GO:0044424//obsolete intracellular part;GO:0044444//obsolete cytoplasmic part;GO:0044464//obsolete cell part;	GO:0000166//nucleotide binding;GO:0003674//molecular_function;GO:0003824//catalytic activity;GO:0004812//aminoacyl-tRNA ligase activity;GO:0004822//isoleucine-tRNA ligase activity;GO:0005488//binding;GO:0005524//ATP binding;GO:0008144//obsolete drug binding;GO:0016874//ligase activity;GO:0016875//ligase activity, forming carbon-oxygen bonds;GO:0017076//purine nucleotide binding;GO:0030554//adenyl…	ko00970(Aminoacyl-tRNA biosynthesis)
H6S33_000361	444	30.9564	392	26.2806	256	19.9011	1113	69.7243	440	28.3765	454	27.4301	NW_025408616.1	1418757	1420052	-	858	H6S33_000361	GO:0003674;GO:0003824;GO:0004416;GO:0005575;GO:0005622;GO:0005623;GO:0005737;GO:0005739;GO:0005759;GO:0006081;GO:0006082;GO:0006089;GO:0008150;GO:0008152;GO:0009056;GO:0009438;GO:0009636;GO:0009987;GO:0016787;GO:0016788;GO:0016790;GO:0019243;GO:0019752;GO:0031974;GO:0032787;GO:0042180;GO:0042182;GO:0042221;GO:0043226;GO:0043227;GO:0043229;GO:0043231;GO:0043233;GO:0043436;GO:0044237;GO:0044248;GO:…	K01069	3QKWF	DTZ	sp|Q9UT36|GLO21_SCHPO Probable hydroxyacylglutathione hydrolase C824.07 OS=Schizosaccharomyces pombe (strain 972 / ATCC 24843) OX=284812 GN=SPAC824.07 PE=3 SV=1	XP_044699920.1 uncharacterized protein H6S33_000361 [Morchella sextelata]	GO:0006081//cellular aldehyde metabolic process;GO:0006082//organic acid metabolic process;GO:0006089//lactate metabolic process;GO:0008150//biological_process;GO:0008152//metabolic process;GO:0009056//catabolic process;GO:0009438//methylglyoxal metabolic process;GO:0009636//response to toxic substance;GO:0009987//cellular process;GO:0019243//methylglyoxal catabolic process to D-lactate via S-lac…	GO:0005575//cellular_component;GO:0005622//intracellular anatomical structure;GO:0005623//obsolete cell;GO:0005737//cytoplasm;GO:0005739//mitochondrion;GO:0005759//mitochondrial matrix;GO:0031974//membrane-enclosed lumen;GO:0043226//organelle;GO:0043227//membrane-bounded organelle;GO:0043229//intracellular organelle;GO:0043231//intracellular membrane-bounded organelle;GO:0043233//organelle lumen;…	GO:0003674//molecular_function;GO:0003824//catalytic activity;GO:0004416//hydroxyacylglutathione hydrolase activity;GO:0016787//hydrolase activity;GO:0016788//hydrolase activity, acting on ester bonds;GO:0016790//thiolester hydrolase activity;	ko00620(Pyruvate metabolism)
H6S33_000362	970	30.5563	1349	40.8624	959	33.6835	696	19.6997	721	21.0089	681	18.5901	NW_025408616.1	1420514	1422590	-	1899	H6S33_000362	GO:0000003;GO:0000278;GO:0000706;GO:0000710;GO:0000723;GO:0000729;GO:0003006;GO:0003674;GO:0003676;GO:0003677;GO:0003690;GO:0003824;GO:0004518;GO:0004519;GO:0004520;GO:0004527;GO:0004529;GO:0004536;GO:0005488;GO:0005575;GO:0005622;GO:0005623;GO:0005634;GO:0005694;GO:0005737;GO:0005739;GO:0006139;GO:0006259;GO:0006260;GO:0006261;GO:0006281;GO:0006298;GO:0006302;GO:0006310;GO:0006312;GO:0006725;GO:…	K10746	20YHI	L	sp|Q8L6Z7|EXO1_ARATH Exonuclease 1 OS=Arabidopsis thaliana OX=3702 GN=EXO1 PE=2 SV=2	XP_044699921.1 uncharacterized protein H6S33_000362 [Morchella sextelata]	GO:0000003//reproduction;GO:0000278//mitotic cell cycle;GO:0000706//meiotic DNA double-strand break processing;GO:0000710//meiotic mismatch repair;GO:0000723//telomere maintenance;GO:0000729//DNA double-strand break processing;GO:0003006//developmental process involved in reproduction;GO:0006139//nucleobase-containing compound metabolic process;GO:0006259//DNA metabolic process;GO:0006260//DNA re…	GO:0005575//cellular_component;GO:0005622//intracellular anatomical structure;GO:0005623//obsolete cell;GO:0005634//nucleus;GO:0005694//chromosome;GO:0005737//cytoplasm;GO:0005739//mitochondrion;GO:0035861//site of double-strand break;GO:0043226//organelle;GO:0043227//membrane-bounded organelle;GO:0043228//non-membrane-bounded organelle;GO:0043229//intracellular organelle;GO:0043231//intracellula…	GO:0003674//molecular_function;GO:0003676//nucleic acid binding;GO:0003677//DNA binding;GO:0003690//double-stranded DNA binding;GO:0003824//catalytic activity;GO:0004518//nuclease activity;GO:0004519//endonuclease activity;GO:0004520//endodeoxyribonuclease activity;GO:0004527//exonuclease activity;GO:0004529//exodeoxyribonuclease activity;GO:0004536//deoxyribonuclease activity;GO:0005488//binding…	ko03430(Mismatch repair)
H6S33_000363	853	42.1018	1412	67.0146	1469	80.8432	1795	79.6045	1249	57.0234	1051	44.953	NW_025408616.1	1424477	1425932	-	1212	H6S33_000363	GO:0000012;GO:0003674;GO:0003676;GO:0003677;GO:0003690;GO:0003824;GO:0005488;GO:0005575;GO:0005622;GO:0005623;GO:0005634;GO:0006139;GO:0006259;GO:0006281;GO:0006284;GO:0006302;GO:0006725;GO:0006793;GO:0006796;GO:0006807;GO:0006950;GO:0006974;GO:0008150;GO:0008152;GO:0009987;GO:0016301;GO:0016310;GO:0016311;GO:0016740;GO:0016772;GO:0016773;GO:0016787;GO:0016788;GO:0016791;GO:0019205;GO:0033554;GO:…	K08073	3QNH0	L	sp|O13911|PNK1_SCHPO Bifunctional polynucleotide phosphatase/kinase OS=Schizosaccharomyces pombe (strain 972 / ATCC 24843) OX=284812 GN=pnk1 PE=1 SV=2	XP_044699922.1 uncharacterized protein H6S33_000363 [Morchella sextelata]	GO:0000012//single strand break repair;GO:0006139//nucleobase-containing compound metabolic process;GO:0006259//DNA metabolic process;GO:0006281//DNA repair;GO:0006284//base-excision repair;GO:0006302//double-strand break repair;GO:0006725//cellular aromatic compound metabolic process;GO:0006793//phosphorus metabolic process;GO:0006796//phosphate-containing compound metabolic process;GO:0006807//…	GO:0005575//cellular_component;GO:0005622//intracellular anatomical structure;GO:0005623//obsolete cell;GO:0005634//nucleus;GO:0043226//organelle;GO:0043227//membrane-bounded organelle;GO:0043229//intracellular organelle;GO:0043231//intracellular membrane-bounded organelle;GO:0044424//obsolete intracellular part;GO:0044464//obsolete cell part;	GO:0003674//molecular_function;GO:0003676//nucleic acid binding;GO:0003677//DNA binding;GO:0003690//double-stranded DNA binding;GO:0003824//catalytic activity;GO:0005488//binding;GO:0016301//kinase activity;GO:0016740//transferase activity;GO:0016772//transferase activity, transferring phosphorus-containing groups;GO:0016773//phosphotransferase activity, alcohol group as acceptor;GO:0016787//hydr…	-
H6S33_000364	499	5.73501	432	4.7742	419	5.3693	871	8.99443	386	4.10355	691	6.88203	NW_025408616.1	1426539	1432116	-	5205	H6S33_000364	GO:0000460;GO:0000463;GO:0000466;GO:0000470;GO:0003674;GO:0003676;GO:0003723;GO:0003729;GO:0005488;GO:0005575;GO:0005622;GO:0005623;GO:0005634;GO:0005730;GO:0006139;GO:0006364;GO:0006396;GO:0006725;GO:0006807;GO:0008150;GO:0008152;GO:0009987;GO:0010467;GO:0016070;GO:0016072;GO:0022613;GO:0031974;GO:0031981;GO:0034470;GO:0034641;GO:0034660;GO:0042254;GO:0042273;GO:0043170;GO:0043226;GO:0043227;GO:…	K14861	3QNR9	IQ	sp|O74415|YJL2_SCHPO Uncharacterized protein C14G10.02 OS=Schizosaccharomyces pombe (strain 972 / ATCC 24843) OX=284812 GN=SPCC14G10.02 PE=4 SV=1	XP_044699923.1 uncharacterized protein H6S33_000364 [Morchella sextelata]	GO:0000460//maturation of 5.8S rRNA;GO:0000463//maturation of LSU-rRNA from tricistronic rRNA transcript (SSU-rRNA, 5.8S rRNA, LSU-rRNA);GO:0000466//maturation of 5.8S rRNA from tricistronic rRNA transcript (SSU-rRNA, 5.8S rRNA, LSU-rRNA);GO:0000470//maturation of LSU-rRNA;GO:0006139//nucleobase-containing compound metabolic process;GO:0006364//rRNA processing;GO:0006396//RNA processing;GO:000672…	GO:0005575//cellular_component;GO:0005622//intracellular anatomical structure;GO:0005623//obsolete cell;GO:0005634//nucleus;GO:0005730//nucleolus;GO:0031974//membrane-enclosed lumen;GO:0031981//nuclear lumen;GO:0043226//organelle;GO:0043227//membrane-bounded organelle;GO:0043228//non-membrane-bounded organelle;GO:0043229//intracellular organelle;GO:0043231//intracellular membrane-bounded organell…	GO:0003674//molecular_function;GO:0003676//nucleic acid binding;GO:0003723//RNA binding;GO:0003729//mRNA binding;GO:0005488//binding;GO:0097159//organic cyclic compound binding;GO:1901363//heterocyclic compound binding;	-
H6S33_000365	923	17.9385	831	15.5299	752	16.2957	571	9.97111	745	13.3931	895	15.0735	NW_025408616.1	1432722	1436271	+	3078	H6S33_000365	GO:0000228;GO:0000278;GO:0000785;GO:0000790;GO:0003674;GO:0003676;GO:0003677;GO:0003682;GO:0005488;GO:0005575;GO:0005622;GO:0005623;GO:0005634;GO:0005657;GO:0005663;GO:0005694;GO:0006139;GO:0006259;GO:0006260;GO:0006261;GO:0006271;GO:0006272;GO:0006281;GO:0006298;GO:0006725;GO:0006807;GO:0006950;GO:0006974;GO:0007049;GO:0008150;GO:0008152;GO:0009058;GO:0009059;GO:0009314;GO:0009411;GO:0009416;GO:…	K10754	3QQDS	L	sp|O60182|RFC1_SCHPO Replication factor C subunit 1 OS=Schizosaccharomyces pombe (strain 972 / ATCC 24843) OX=284812 GN=rfc1 PE=1 SV=1	XP_044699924.1 uncharacterized protein H6S33_000365 [Morchella sextelata]	GO:0000278//mitotic cell cycle;GO:0006139//nucleobase-containing compound metabolic process;GO:0006259//DNA metabolic process;GO:0006260//DNA replication;GO:0006261//DNA-dependent DNA replication;GO:0006271//DNA strand elongation involved in DNA replication;GO:0006272//leading strand elongation;GO:0006281//DNA repair;GO:0006298//mismatch repair;GO:0006725//cellular aromatic compound metabolic pro…	GO:0000228//nuclear chromosome;GO:0000785//chromatin;GO:0005575//cellular_component;GO:0005622//intracellular anatomical structure;GO:0005623//obsolete cell;GO:0005634//nucleus;GO:0005657//replication fork;GO:0005663//DNA replication factor C complex;GO:0005694//chromosome;GO:0030894//replisome;GO:0031974//membrane-enclosed lumen;GO:0031981//nuclear lumen;GO:0032991//protein-containing complex;GO…	GO:0003674//molecular_function;GO:0003676//nucleic acid binding;GO:0003677//DNA binding;GO:0003682//chromatin binding;GO:0005488//binding;GO:0097159//organic cyclic compound binding;GO:1901363//heterocyclic compound binding;	ko03430(Mismatch repair);ko03420(Nucleotide excision repair);ko03030(DNA replication)
H6S33_000366	1699	59.9622	2071	70.2826	1909	75.1208	1392	44.1413	1982	64.7034	1167	35.6911	NW_025408616.1	1437288	1439465	+	1695	H6S33_000366	GO:0003674;GO:0003824;GO:0004044;GO:0005575;GO:0005622;GO:0005623;GO:0005737;GO:0006139;GO:0006144;GO:0006163;GO:0006164;GO:0006188;GO:0006189;GO:0006725;GO:0006753;GO:0006793;GO:0006796;GO:0006807;GO:0008150;GO:0008152;GO:0009058;GO:0009112;GO:0009113;GO:0009117;GO:0009123;GO:0009124;GO:0009126;GO:0009127;GO:0009150;GO:0009152;GO:0009156;GO:0009161;GO:0009165;GO:0009167;GO:0009168;GO:0009259;GO:…	K00764	3QMZW	F	sp|P41390|PUR1_SCHPO Amidophosphoribosyltransferase OS=Schizosaccharomyces pombe (strain 972 / ATCC 24843) OX=284812 GN=ade4 PE=1 SV=1	XP_044699925.1 uncharacterized protein H6S33_000366 [Morchella sextelata]	GO:0006139//nucleobase-containing compound metabolic process;GO:0006144//purine nucleobase metabolic process;GO:0006163//purine nucleotide metabolic process;GO:0006164//purine nucleotide biosynthetic process;GO:0006188//IMP biosynthetic process;GO:0006189//'de novo' IMP biosynthetic process;GO:0006725//cellular aromatic compound metabolic process;GO:0006753//nucleoside phosphate metabolic process…	GO:0005575//cellular_component;GO:0005622//intracellular anatomical structure;GO:0005623//obsolete cell;GO:0005737//cytoplasm;GO:0044424//obsolete intracellular part;GO:0044464//obsolete cell part;	GO:0003674//molecular_function;GO:0003824//catalytic activity;GO:0004044//amidophosphoribosyltransferase activity;GO:0016740//transferase activity;GO:0016757//glycosyltransferase activity;GO:0016763//pentosyltransferase activity;	ko00250(Alanine, aspartate and glutamate metabolism);ko00230(Purine metabolism)
H6S33_000367	1303	27.321	1095	22.0775	1373	32.0991	1969	37.0954	1232	23.8947	1239	22.5128	NW_025408616.1	1442231	1445633	-	2853	H6S33_000367	GO:0000003;GO:0000014;GO:0000109;GO:0000110;GO:0000280;GO:0000710;GO:0000712;GO:0000724;GO:0000725;GO:0000726;GO:0000735;GO:0000736;GO:0003006;GO:0003674;GO:0003676;GO:0003677;GO:0003684;GO:0003697;GO:0003824;GO:0004518;GO:0004519;GO:0004520;GO:0004536;GO:0005488;GO:0005575;GO:0005622;GO:0005623;GO:0005634;GO:0006139;GO:0006259;GO:0006277;GO:0006281;GO:0006289;GO:0006296;GO:0006298;GO:0006302;GO:…	K10848	3QMFY	L	sp|P36617|RAD16_SCHPO DNA repair protein rad16 OS=Schizosaccharomyces pombe (strain 972 / ATCC 24843) OX=284812 GN=rad16 PE=1 SV=2	XP_044699926.1 uncharacterized protein H6S33_000367 [Morchella sextelata]	GO:0000003//reproduction;GO:0000280//nuclear division;GO:0000710//meiotic mismatch repair;GO:0000712//resolution of meiotic recombination intermediates;GO:0000724//double-strand break repair via homologous recombination;GO:0000725//recombinational repair;GO:0000726//obsolete non-recombinational repair;GO:0000735//removal of nonhomologous ends;GO:0000736//double-strand break repair via single-stra…	GO:0000109//nucleotide-excision repair complex;GO:0000110//nucleotide-excision repair factor 1 complex;GO:0005575//cellular_component;GO:0005622//intracellular anatomical structure;GO:0005623//obsolete cell;GO:0005634//nucleus;GO:0032991//protein-containing complex;GO:0043226//organelle;GO:0043227//membrane-bounded organelle;GO:0043229//intracellular organelle;GO:0043231//intracellular membrane-b…	GO:0000014//single-stranded DNA endodeoxyribonuclease activity;GO:0003674//molecular_function;GO:0003676//nucleic acid binding;GO:0003677//DNA binding;GO:0003684//damaged DNA binding;GO:0003697//single-stranded DNA binding;GO:0003824//catalytic activity;GO:0004518//nuclease activity;GO:0004519//endonuclease activity;GO:0004520//endodeoxyribonuclease activity;GO:0004536//deoxyribonuclease activity…	ko03420(Nucleotide excision repair)
H6S33_000368	2879	413.009	2326	320.857	1840	294.311	6580	848.137	2535	336.384	2623	326.078	NW_025408616.1	1447436	1448103	+	417	H6S33_000368	GO:0002181;GO:0003674;GO:0003676;GO:0003723;GO:0003735;GO:0005198;GO:0005488;GO:0005575;GO:0005622;GO:0005623;GO:0005737;GO:0005829;GO:0005840;GO:0006412;GO:0006518;GO:0006807;GO:0006914;GO:0008150;GO:0008152;GO:0009056;GO:0009058;GO:0009059;GO:0009987;GO:0010467;GO:0015934;GO:0016236;GO:0019538;GO:0022613;GO:0022625;GO:0022626;GO:0030684;GO:0030687;GO:0032991;GO:0034641;GO:0034645;GO:0042254;GO:…	K02875	3QV0E	J	sp|O94238|RL14_SCHPO 60S ribosomal protein L14 OS=Schizosaccharomyces pombe (strain 972 / ATCC 24843) OX=284812 GN=rpl14 PE=2 SV=1	XP_044699927.1 uncharacterized protein H6S33_000368 [Morchella sextelata]	GO:0002181//cytoplasmic translation;GO:0006412//translation;GO:0006518//peptide metabolic process;GO:0006807//nitrogen compound metabolic process;GO:0006914//autophagy;GO:0008150//biological_process;GO:0008152//metabolic process;GO:0009056//catabolic process;GO:0009058//biosynthetic process;GO:0009059//macromolecule biosynthetic process;GO:0009987//cellular process;GO:0010467//gene expression;GO:…	GO:0005575//cellular_component;GO:0005622//intracellular anatomical structure;GO:0005623//obsolete cell;GO:0005737//cytoplasm;GO:0005829//cytosol;GO:0005840//ribosome;GO:0015934//large ribosomal subunit;GO:0022625//cytosolic large ribosomal subunit;GO:0022626//cytosolic ribosome;GO:0030684//preribosome;GO:0030687//preribosome, large subunit precursor;GO:0032991//protein-containing complex;GO:0043…	GO:0003674//molecular_function;GO:0003676//nucleic acid binding;GO:0003723//RNA binding;GO:0003735//structural constituent of ribosome;GO:0005198//structural molecule activity;GO:0005488//binding;GO:0097159//organic cyclic compound binding;GO:1901363//heterocyclic compound binding;	ko03010(Ribosome)
H6S33_000369	2356	126.972	2802	145.205	2002	120.3	2581	124.98	1835	91.4758	2024	94.525	NW_025408616.1	1448968	1450165	-	1110	H6S33_000369	GO:0000003;GO:0000278;GO:0000281;GO:0000282;GO:0000746;GO:0000747;GO:0000910;GO:0003006;GO:0003674;GO:0005488;GO:0005515;GO:0005575;GO:0005622;GO:0005623;GO:0005737;GO:0005794;GO:0005798;GO:0005829;GO:0005937;GO:0005975;GO:0005976;GO:0006022;GO:0006026;GO:0006030;GO:0006032;GO:0006037;GO:0006039;GO:0006040;GO:0006139;GO:0006259;GO:0006260;GO:0006261;GO:0006270;GO:0006355;GO:0006725;GO:0006807;GO:…	K19877	3RKNN	L	sp|Q92357|CFR1_SCHPO Cell fusion protein cfr1 OS=Schizosaccharomyces pombe (strain 972 / ATCC 24843) OX=284812 GN=cfr1 PE=3 SV=1	XP_044699928.1 uncharacterized protein H6S33_000369 [Morchella sextelata]	GO:0000003//reproduction;GO:0000278//mitotic cell cycle;GO:0000281//mitotic cytokinesis;GO:0000282//cellular bud site selection;GO:0000746//conjugation;GO:0000747//conjugation with cellular fusion;GO:0000910//cytokinesis;GO:0003006//developmental process involved in reproduction;GO:0005975//carbohydrate metabolic process;GO:0005976//polysaccharide metabolic process;GO:0006022//aminoglycan metabol…	GO:0005575//cellular_component;GO:0005622//intracellular anatomical structure;GO:0005623//obsolete cell;GO:0005737//cytoplasm;GO:0005794//Golgi apparatus;GO:0005798//Golgi-associated vesicle;GO:0005829//cytosol;GO:0005937//mating projection;GO:0012505//endomembrane system;GO:0030133//transport vesicle;GO:0030135//coated vesicle;GO:0030136//clathrin-coated vesicle;GO:0030140//trans-Golgi network t…	GO:0003674//molecular_function;GO:0005488//binding;GO:0005515//protein binding;GO:0019899//enzyme binding;GO:0031267//small GTPase binding;GO:0051020//GTPase binding;	-
H6S33_000370	1613	154.634	2347	216.354	2489	266.051	1928	166.073	2417	214.331	2341	194.48	NW_025408616.1	1451268	1452112	-	624	H6S33_000370	GO:0000096;GO:0000097;GO:0003674;GO:0003824;GO:0005575;GO:0005622;GO:0005623;GO:0005634;GO:0005737;GO:0006082;GO:0006520;GO:0006555;GO:0006790;GO:0006807;GO:0006950;GO:0006979;GO:0008113;GO:0008150;GO:0008152;GO:0008652;GO:0009058;GO:0009066;GO:0009067;GO:0009086;GO:0009987;GO:0016053;GO:0016491;GO:0016667;GO:0016671;GO:0017144;GO:0019538;GO:0019752;GO:0030091;GO:0033554;GO:0033744;GO:0034599;GO:…	K07304	214A9	O	sp|Q09859|MSRA_SCHPO Probable peptide methionine sulfoxide reductase OS=Schizosaccharomyces pombe (strain 972 / ATCC 24843) OX=284812 GN=mxr1 PE=3 SV=2	XP_044699929.1 uncharacterized protein H6S33_000370 [Morchella sextelata]	GO:0000096//sulfur amino acid metabolic process;GO:0000097//sulfur amino acid biosynthetic process;GO:0006082//organic acid metabolic process;GO:0006520//cellular amino acid metabolic process;GO:0006555//methionine metabolic process;GO:0006790//sulfur compound metabolic process;GO:0006807//nitrogen compound metabolic process;GO:0006950//response to stress;GO:0006979//response to oxidative stress;…	GO:0005575//cellular_component;GO:0005622//intracellular anatomical structure;GO:0005623//obsolete cell;GO:0005634//nucleus;GO:0005737//cytoplasm;GO:0043226//organelle;GO:0043227//membrane-bounded organelle;GO:0043229//intracellular organelle;GO:0043231//intracellular membrane-bounded organelle;GO:0044424//obsolete intracellular part;GO:0044464//obsolete cell part;	GO:0003674//molecular_function;GO:0003824//catalytic activity;GO:0008113//peptide-methionine (S)-S-oxide reductase activity;GO:0016491//oxidoreductase activity;GO:0016667//oxidoreductase activity, acting on a sulfur group of donors;GO:0016671//oxidoreductase activity, acting on a sulfur group of donors, disulfide as acceptor;GO:0033744//L-methionine:thioredoxin-disulfide S-oxidoreductase activity…	-
H6S33_000371	2501	21.1317	2994	24.3252	2261	21.3006	1801	13.6728	1962	15.3341	2389	17.4921	NW_025408616.1	1453014	1460384	-	7080	H6S33_000371	GO:0000244;GO:0000245;GO:0000350;GO:0000375;GO:0000377;GO:0000386;GO:0000387;GO:0000389;GO:0000393;GO:0000398;GO:0000974;GO:0003674;GO:0003676;GO:0003723;GO:0003729;GO:0003824;GO:0004843;GO:0005488;GO:0005575;GO:0005622;GO:0005623;GO:0005634;GO:0005681;GO:0005682;GO:0006139;GO:0006376;GO:0006396;GO:0006397;GO:0006464;GO:0006508;GO:0006725;GO:0006807;GO:0008150;GO:0008152;GO:0008233;GO:0008234;GO:…	K12856	3QND1	A	sp|Q6P2Q9|PRP8_HUMAN Pre-mRNA-processing-splicing factor 8 OS=Homo sapiens OX=9606 GN=PRPF8 PE=1 SV=2	XP_044699930.1 uncharacterized protein H6S33_000371 [Morchella sextelata]	GO:0000244//spliceosomal tri-snRNP complex assembly;GO:0000245//spliceosomal complex assembly;GO:0000350//generation of catalytic spliceosome for second transesterification step;GO:0000375//RNA splicing, via transesterification reactions;GO:0000377//RNA splicing, via transesterification reactions with bulged adenosine as nucleophile;GO:0000387//spliceosomal snRNP assembly;GO:0000389//mRNA 3'-spli…	GO:0000974//Prp19 complex;GO:0005575//cellular_component;GO:0005622//intracellular anatomical structure;GO:0005623//obsolete cell;GO:0005634//nucleus;GO:0005681//spliceosomal complex;GO:0005682//U5 snRNP;GO:0030532//small nuclear ribonucleoprotein complex;GO:0032991//protein-containing complex;GO:0043226//organelle;GO:0043227//membrane-bounded organelle;GO:0043229//intracellular organelle;GO:0043…	GO:0000386//second spliceosomal transesterification activity;GO:0003674//molecular_function;GO:0003676//nucleic acid binding;GO:0003723//RNA binding;GO:0003729//mRNA binding;GO:0003824//catalytic activity;GO:0004843//thiol-dependent deubiquitinase;GO:0005488//binding;GO:0008233//peptidase activity;GO:0008234//cysteine-type peptidase activity;GO:0016787//hydrolase activity;GO:0017069//snRNA bindin…	ko03040(Spliceosome)
H6S33_000372	2289	396.9	1745	290.947	1482	286.519	4825	751.717	1952	313.079	2462	369.937	NW_025408616.1	1460907	1461797	+	345	H6S33_000372	GO:0002181;GO:0003674;GO:0003676;GO:0003723;GO:0003735;GO:0005198;GO:0005488;GO:0005575;GO:0005622;GO:0005623;GO:0005737;GO:0005829;GO:0005840;GO:0006412;GO:0006518;GO:0006807;GO:0008150;GO:0008152;GO:0009058;GO:0009059;GO:0009987;GO:0010467;GO:0015934;GO:0019538;GO:0022613;GO:0022625;GO:0022626;GO:0030684;GO:0030687;GO:0032991;GO:0034641;GO:0034645;GO:0042254;GO:0043043;GO:0043170;GO:0043226;GO:…	K02915	3QV4J	J	sp|P87262|RL34A_YEAST 60S ribosomal protein L34-A OS=Saccharomyces cerevisiae (strain ATCC 204508 / S288c) OX=559292 GN=RPL34A PE=1 SV=1	XP_044699931.1 uncharacterized protein H6S33_000372 [Morchella sextelata]	GO:0002181//cytoplasmic translation;GO:0006412//translation;GO:0006518//peptide metabolic process;GO:0006807//nitrogen compound metabolic process;GO:0008150//biological_process;GO:0008152//metabolic process;GO:0009058//biosynthetic process;GO:0009059//macromolecule biosynthetic process;GO:0009987//cellular process;GO:0010467//gene expression;GO:0019538//protein metabolic process;GO:0022613//ribon…	GO:0005575//cellular_component;GO:0005622//intracellular anatomical structure;GO:0005623//obsolete cell;GO:0005737//cytoplasm;GO:0005829//cytosol;GO:0005840//ribosome;GO:0015934//large ribosomal subunit;GO:0022625//cytosolic large ribosomal subunit;GO:0022626//cytosolic ribosome;GO:0030684//preribosome;GO:0030687//preribosome, large subunit precursor;GO:0032991//protein-containing complex;GO:0043…	GO:0003674//molecular_function;GO:0003676//nucleic acid binding;GO:0003723//RNA binding;GO:0003735//structural constituent of ribosome;GO:0005198//structural molecule activity;GO:0005488//binding;GO:0097159//organic cyclic compound binding;GO:1901363//heterocyclic compound binding;	ko03010(Ribosome)
H6S33_000373	582	22.404	866	32.0556	721	30.9463	862	29.8148	997	35.5007	838	27.9545	NW_025408616.1	1462307	1464251	+	1554	H6S33_000373	-	-	3QV5P	S	-	XP_044699932.1 uncharacterized protein H6S33_000373 [Morchella sextelata]	-	-	-	-
H6S33_000374	3814	191.087	1834	88.3552	2593	144.851	3867	174.079	2785	129.067	3024	131.291	NW_025408616.1	1467539	1468732	+	1194	H6S33_000374	GO:0000166;GO:0003674;GO:0003824;GO:0005488;GO:0005575;GO:0005576;GO:0005622;GO:0005623;GO:0005975;GO:0006059;GO:0006066;GO:0006950;GO:0006979;GO:0008150;GO:0008152;GO:0008926;GO:0009058;GO:0009266;GO:0009408;GO:0009628;GO:0009987;GO:0016051;GO:0016491;GO:0016614;GO:0016616;GO:0019400;GO:0019401;GO:0019406;GO:0019593;GO:0019594;GO:0019751;GO:0033554;GO:0034599;GO:0034605;GO:0034637;GO:0036094;GO:…	-	3QQNX	E	sp|B7N242|MTLD_ECO81 Mannitol-1-phosphate 5-dehydrogenase OS=Escherichia coli O81 (strain ED1a) OX=585397 GN=mtlD PE=3 SV=1	XP_044699933.1 uncharacterized protein H6S33_000374 [Morchella sextelata]	GO:0005975//carbohydrate metabolic process;GO:0006059//hexitol metabolic process;GO:0006066//alcohol metabolic process;GO:0006950//response to stress;GO:0006979//response to oxidative stress;GO:0008150//biological_process;GO:0008152//metabolic process;GO:0009058//biosynthetic process;GO:0009266//response to temperature stimulus;GO:0009408//response to heat;GO:0009628//response to abiotic stimulus…	GO:0005575//cellular_component;GO:0005576//extracellular region;GO:0005622//intracellular anatomical structure;GO:0005623//obsolete cell;GO:0044464//obsolete cell part;	GO:0000166//nucleotide binding;GO:0003674//molecular_function;GO:0003824//catalytic activity;GO:0005488//binding;GO:0008926//mannitol-1-phosphate 5-dehydrogenase activity;GO:0016491//oxidoreductase activity;GO:0016614//oxidoreductase activity, acting on CH-OH group of donors;GO:0016616//oxidoreductase activity, acting on the CH-OH group of donors, NAD or NADP as acceptor;GO:0036094//small molecul…	-
H6S33_000375	288	33.3885	596	66.4406	745	96.301	179	18.6457	547	58.6585	440	44.204	NW_025408616.1	1469826	1470341	+	516	H6S33_000375	-	-	3H5VA	S	sp|O34612|YJLB_BACSU Uncharacterized protein YjlB OS=Bacillus subtilis (strain 168) OX=224308 GN=yjlB PE=4 SV=1	XP_044699934.1 uncharacterized protein H6S33_000375 [Morchella sextelata]	-	-	-	-
H6S33_000376	123	4.02076	208	6.53807	176	6.41484	155	4.55257	187	5.65436	196	5.55219	NW_025408616.1	1470741	1473308	-	1830	H6S33_000376	GO:0000018;GO:0000151;GO:0000152;GO:0000724;GO:0000725;GO:0003674;GO:0003676;GO:0003677;GO:0003678;GO:0003697;GO:0003824;GO:0004003;GO:0004386;GO:0005488;GO:0005515;GO:0005575;GO:0005622;GO:0005623;GO:0005634;GO:0005737;GO:0006139;GO:0006259;GO:0006260;GO:0006261;GO:0006281;GO:0006302;GO:0006310;GO:0006464;GO:0006508;GO:0006511;GO:0006725;GO:0006807;GO:0006950;GO:0006974;GO:0006996;GO:0008026;GO:…	K10300	3QU5V	L	sp|Q9USU3|FBH1_SCHPO F-box DNA helicase protein 1 OS=Schizosaccharomyces pombe (strain 972 / ATCC 24843) OX=284812 GN=fbh1 PE=1 SV=2	XP_044699935.1 uncharacterized protein H6S33_000376 [Morchella sextelata]	GO:0000018//regulation of DNA recombination;GO:0000724//double-strand break repair via homologous recombination;GO:0000725//recombinational repair;GO:0006139//nucleobase-containing compound metabolic process;GO:0006259//DNA metabolic process;GO:0006260//DNA replication;GO:0006261//DNA-dependent DNA replication;GO:0006281//DNA repair;GO:0006302//double-strand break repair;GO:0006310//DNA recombina…	GO:0000151//ubiquitin ligase complex;GO:0000152//nuclear ubiquitin ligase complex;GO:0005575//cellular_component;GO:0005622//intracellular anatomical structure;GO:0005623//obsolete cell;GO:0005634//nucleus;GO:0005737//cytoplasm;GO:0017117//single-stranded DNA-dependent ATP-dependent DNA helicase complex;GO:0019005//SCF ubiquitin ligase complex;GO:0031461//cullin-RING ubiquitin ligase complex;GO:0…	GO:0003674//molecular_function;GO:0003676//nucleic acid binding;GO:0003677//DNA binding;GO:0003678//DNA helicase activity;GO:0003697//single-stranded DNA binding;GO:0003824//catalytic activity;GO:0004386//helicase activity;GO:0005488//binding;GO:0005515//protein binding;GO:0008094//ATP-dependent activity, acting on DNA;GO:0016462//pyrophosphatase activity;GO:0016787//hydrolase activity;GO:0016817…	-
H6S33_000377	64	5.23026	105	8.25117	108	9.84094	117	8.59114	93	7.03016	122	8.63988	NW_025408616.1	1473390	1474121	-	732	H6S33_000377	-	-	-	-	-	XP_044699936.1 uncharacterized protein H6S33_000377 [Morchella sextelata]	-	-	-	-
H6S33_000378	1437	41.2292	1338	36.9137	1193	38.1644	1903	49.0579	1256	33.3332	1542	38.3387	NW_025408616.1	1475079	1477427	+	2085	H6S33_000378	-	-	-	-	-	XP_044699937.1 uncharacterized protein H6S33_000378 [Morchella sextelata]	-	-	-	-
H6S33_000379	35	7.58601	62	12.9217	44	10.6333	43	8.37405	19	3.80923	37	6.94947	NW_025408616.1	1481370	1481967	+	276	H6S33_000379	-	-	-	-	-	XP_044699938.1 uncharacterized protein H6S33_000379 [Morchella sextelata]	-	-	-	-
H6S33_000380	25	6.39114	15	3.68734	26	7.41108	20	4.59399	22	5.20235	20	4.43071	NW_025408616.1	1486500	1486797	+	234	H6S33_000380	-	-	-	-	-	XP_044699939.1 uncharacterized protein H6S33_000380 [Morchella sextelata]	-	-	-	-
H6S33_000381	289	8.58832	197	5.62937	271	8.97945	393	10.4936	276	7.5868	547	14.0865	NW_025408616.1	1491399	1493542	+	2013	H6S33_000381	-	-	3RKFH	S	-	XP_044699940.1 uncharacterized protein H6S33_000381 [Morchella sextelata]	-	-	-	-
H6S33_000382	220	13.1738	221	12.7252	224	14.9557	200	10.7607	198	10.9671	186	9.65176	NW_025408616.1	1503417	1504688	-	999	H6S33_000382	-	-	3QP4V	S	sp|P9WEZ3|PYTC_ASPTE Methyltransferase pytC OS=Aspergillus terreus OX=33178 GN=pytC PE=2 SV=1	XP_044699941.1 uncharacterized protein H6S33_000382 [Morchella sextelata]	-	-	-	-
H6S33_000383	730	53.3204	1103	77.4692	772	62.872	1233	80.9199	880	59.4555	897	56.7764	NW_025408616.1	1509509	1510598	+	819	H6S33_000383	-	K07140	3QQZG	S	sp|O88994|MARC2_RAT Mitochondrial amidoxime reducing component 2 OS=Rattus norvegicus OX=10116 GN=Mtarc2 PE=2 SV=1	XP_044699942.1 uncharacterized protein H6S33_000383 [Morchella sextelata]	-	-	-	-
H6S33_000384	962	35.133	979	34.38	667	27.1604	1303	42.7569	674	22.7687	671	21.2358	NW_025408616.1	1510976	1512689	-	1638	H6S33_000384	-	-	-	-	-	XP_044699943.1 uncharacterized protein H6S33_000384 [Morchella sextelata]	-	-	-	-
H6S33_000385	6376	205.728	8778	272.347	10160	365.517	4100	118.864	5729	170.987	6811	190.441	NW_025408616.1	1521726	1523834	+	1854	H6S33_000385	GO:0000122;GO:0000429;GO:0000436;GO:0000437;GO:0000976;GO:0000977;GO:0000981;GO:0000982;GO:0001012;GO:0001067;GO:0001078;GO:0001227;GO:0003674;GO:0003676;GO:0003677;GO:0003690;GO:0003700;GO:0005488;GO:0005575;GO:0005622;GO:0005623;GO:0005634;GO:0005737;GO:0006109;GO:0006111;GO:0006355;GO:0006357;GO:0007154;GO:0007584;GO:0008150;GO:0009605;GO:0009889;GO:0009890;GO:0009891;GO:0009892;GO:0009893;GO:…	-	3QSA0	K	sp|A1C602|ACUK_ASPCL Transcription activator of gluconeogenesis acuK OS=Aspergillus clavatus (strain ATCC 1007 / CBS 513.65 / DSM 816 / NCTC 3887 / NRRL 1 / QM 1276 / 107) OX=344612 GN=acuK PE=3 SV=1	XP_044699944.1 uncharacterized protein H6S33_000385 [Morchella sextelata]	GO:0000122//negative regulation of transcription by RNA polymerase II;GO:0000429//carbon catabolite regulation of transcription from RNA polymerase II promoter;GO:0000436//carbon catabolite activation of transcription from RNA polymerase II promoter;GO:0000437//carbon catabolite repression of transcription from RNA polymerase II promoter;GO:0006109//regulation of carbohydrate metabolic process;GO…	GO:0005575//cellular_component;GO:0005622//intracellular anatomical structure;GO:0005623//obsolete cell;GO:0005634//nucleus;GO:0005737//cytoplasm;GO:0043226//organelle;GO:0043227//membrane-bounded organelle;GO:0043229//intracellular organelle;GO:0043231//intracellular membrane-bounded organelle;GO:0044424//obsolete intracellular part;GO:0044464//obsolete cell part;	GO:0000976//transcription cis-regulatory region binding;GO:0000977//RNA polymerase II transcription regulatory region sequence-specific DNA binding;GO:0000981//DNA-binding transcription factor activity, RNA polymerase II-specific;GO:0001067//transcription regulatory region nucleic acid binding;GO:0001227//DNA-binding transcription repressor activity, RNA polymerase II-specific;GO:0003674//molecul…	-
H6S33_000386	1836	45.8778	2014	48.3919	857	23.8771	1688	37.8987	1158	26.7656	942	20.3979	NW_025408616.1	1526360	1528893	+	2394	H6S33_000386	GO:0003674;GO:0003824;GO:0005575;GO:0005622;GO:0005623;GO:0005737;GO:0006629;GO:0006644;GO:0006650;GO:0006793;GO:0006796;GO:0006873;GO:0008081;GO:0008150;GO:0008152;GO:0008889;GO:0009056;GO:0009395;GO:0009987;GO:0016042;GO:0016787;GO:0016788;GO:0019637;GO:0019725;GO:0030002;GO:0030320;GO:0030643;GO:0035690;GO:0042221;GO:0042493;GO:0042578;GO:0042592;GO:0044237;GO:0044238;GO:0044242;GO:0044248;GO:…	-	3MQB5	U	-	XP_044699945.1 uncharacterized protein H6S33_000386 [Morchella sextelata]	GO:0006629//lipid metabolic process;GO:0006644//phospholipid metabolic process;GO:0006650//glycerophospholipid metabolic process;GO:0006793//phosphorus metabolic process;GO:0006796//phosphate-containing compound metabolic process;GO:0006873//cellular ion homeostasis;GO:0008150//biological_process;GO:0008152//metabolic process;GO:0009056//catabolic process;GO:0009395//phospholipid catabolic proces…	GO:0005575//cellular_component;GO:0005622//intracellular anatomical structure;GO:0005623//obsolete cell;GO:0005737//cytoplasm;GO:0044424//obsolete intracellular part;GO:0044464//obsolete cell part;	GO:0003674//molecular_function;GO:0003824//catalytic activity;GO:0008081//phosphoric diester hydrolase activity;GO:0008889//glycerophosphodiester phosphodiesterase activity;GO:0016787//hydrolase activity;GO:0016788//hydrolase activity, acting on ester bonds;GO:0042578//phosphoric ester hydrolase activity;GO:0047389//glycerophosphocholine phosphodiesterase activity;	-
H6S33_000387	44	1.6617	76	2.75991	126	5.30566	51	1.73058	37	1.29253	43	1.40725	NW_025408616.1	1529139	1530845	-	1584	H6S33_000387	GO:0003674;GO:0005215;GO:0005575;GO:0005623;GO:0005886;GO:0006810;GO:0008150;GO:0015893;GO:0016020;GO:0016021;GO:0022857;GO:0031224;GO:0042221;GO:0042493;GO:0044425;GO:0044464;GO:0050896;GO:0051179;GO:0051234;GO:0055085;GO:0071944	-	3QKTU	S	sp|Q0CJ61|ATB_ASPTN Efflux pump atB OS=Aspergillus terreus (strain NIH 2624 / FGSC A1156) OX=341663 GN=atB PE=3 SV=1	XP_044699946.1 uncharacterized protein H6S33_000387 [Morchella sextelata]	GO:0006810//transport;GO:0008150//biological_process;GO:0042221//response to chemical;GO:0050896//response to stimulus;GO:0051179//localization;GO:0051234//establishment of localization;GO:0055085//transmembrane transport;	GO:0005575//cellular_component;GO:0005623//obsolete cell;GO:0005886//plasma membrane;GO:0016020//membrane;GO:0016021//integral component of membrane;GO:0031224//intrinsic component of membrane;GO:0044425//obsolete membrane part;GO:0044464//obsolete cell part;GO:0071944//cell periphery;	GO:0003674//molecular_function;GO:0005215//transporter activity;GO:0022857//transmembrane transporter activity;	-
H6S33_000388	126	11.3175	174	15.0284	171	17.1256	181	14.6076	145	12.0472	240	18.6808	NW_025408616.1	1534583	1535296	+	666	H6S33_000388	-	-	-	-	-	XP_044699947.1 uncharacterized protein H6S33_000388 [Morchella sextelata]	-	-	-	-
H6S33_000389	569	49.5461	908	76.0267	444	43.1072	210	16.43	264	21.2638	205	15.4688	NW_025408616.1	1535734	1536420	-	687	H6S33_000389	-	-	4KIS7	B	sp|Q9CWR2|SMYD3_MOUSE Histone-lysine N-methyltransferase SMYD3 OS=Mus musculus OX=10090 GN=Smyd3 PE=2 SV=1	XP_044699948.1 uncharacterized protein H6S33_000389 [Morchella sextelata]	-	-	-	-
H6S33_000390	188	16.6613	125	10.6523	103	10.1779	378	30.0998	191	15.6575	247	18.9693	NW_025408616.1	1536888	1537620	-	675	H6S33_000390	-	-	-	-	-	XP_044699949.1 uncharacterized protein H6S33_000390 [Morchella sextelata]	-	-	-	-
H6S33_000391	69	2.27419	66	2.09172	80	2.93993	89	2.63566	65	1.98166	59	1.68513	NW_025408616.1	1539104	1540986	-	1815	H6S33_000391	-	-	3QP87	S	-	XP_044699950.1 uncharacterized protein H6S33_000391 [Morchella sextelata]	-	-	-	-
H6S33_000392	41	2.09629	87	4.27731	52	2.96443	48	2.20512	41	1.93906	31	1.37352	NW_025408616.1	1543764	1545095	+	1170	H6S33_000392	GO:0000228;GO:0000785;GO:0000790;GO:0000791;GO:0003674;GO:0003824;GO:0005488;GO:0005506;GO:0005575;GO:0005622;GO:0005623;GO:0005634;GO:0005694;GO:0005719;GO:0005737;GO:0005739;GO:0006139;GO:0006259;GO:0006281;GO:0006304;GO:0006396;GO:0006399;GO:0006400;GO:0006725;GO:0006807;GO:0006950;GO:0006974;GO:0008033;GO:0008150;GO:0008152;GO:0008198;GO:0009451;GO:0009987;GO:0010467;GO:0016070;GO:0016491;GO:…	-	4KD6H	A	sp|O60066|ALKBH_SCHPO Alpha-ketoglutarate-dependent dioxygenase abh1 OS=Schizosaccharomyces pombe (strain 972 / ATCC 24843) OX=284812 GN=abh1 PE=2 SV=3	XP_044699951.1 uncharacterized protein H6S33_000392 [Morchella sextelata]	GO:0006139//nucleobase-containing compound metabolic process;GO:0006259//DNA metabolic process;GO:0006281//DNA repair;GO:0006304//DNA modification;GO:0006396//RNA processing;GO:0006399//tRNA metabolic process;GO:0006400//tRNA modification;GO:0006725//cellular aromatic compound metabolic process;GO:0006807//nitrogen compound metabolic process;GO:0006950//response to stress;GO:0006974//cellular res…	GO:0000228//nuclear chromosome;GO:0000785//chromatin;GO:0000791//euchromatin;GO:0005575//cellular_component;GO:0005622//intracellular anatomical structure;GO:0005623//obsolete cell;GO:0005634//nucleus;GO:0005694//chromosome;GO:0005737//cytoplasm;GO:0005739//mitochondrion;GO:0031974//membrane-enclosed lumen;GO:0031981//nuclear lumen;GO:0043226//organelle;GO:0043227//membrane-bounded organelle;GO:0…	GO:0003674//molecular_function;GO:0003824//catalytic activity;GO:0005488//binding;GO:0005506//iron ion binding;GO:0008198//ferrous iron binding;GO:0016491//oxidoreductase activity;GO:0016705//oxidoreductase activity, acting on paired donors, with incorporation or reduction of molecular oxygen;GO:0016706//2-oxoglutarate-dependent dioxygenase activity;GO:0032451//demethylase activity;GO:0035515//ox…	-
H6S33_000393	2685	93.7651	2737	91.9083	1523	59.3016	3420	107.311	1730	55.8833	1709	51.7182	NW_025408616.1	1546938	1548722	-	1713	H6S33_000393	GO:0000003;GO:0000278;GO:0003674;GO:0003676;GO:0003677;GO:0005488;GO:0005575;GO:0005622;GO:0005623;GO:0005737;GO:0005829;GO:0005840;GO:0006810;GO:0006913;GO:0007049;GO:0007114;GO:0007117;GO:0008150;GO:0009987;GO:0015934;GO:0019954;GO:0022414;GO:0022613;GO:0022625;GO:0022626;GO:0030684;GO:0030687;GO:0032505;GO:0032991;GO:0040007;GO:0042254;GO:0042273;GO:0043226;GO:0043228;GO:0043229;GO:0043232;GO:…	K14816	3QR60	H	sp|G0S920|REI1_CHATD Cytoplasmic 60S subunit biogenesis factor REI1 homolog OS=Chaetomium thermophilum (strain DSM 1495 / CBS 144.50 / IMI 039719) OX=759272 GN=CTHT_0044240 PE=3 SV=2	XP_044699952.1 uncharacterized protein H6S33_000393 [Morchella sextelata]	GO:0000003//reproduction;GO:0000278//mitotic cell cycle;GO:0006810//transport;GO:0006913//nucleocytoplasmic transport;GO:0007049//cell cycle;GO:0007114//cell budding;GO:0007117//budding cell bud growth;GO:0008150//biological_process;GO:0009987//cellular process;GO:0019954//asexual reproduction;GO:0022414//reproductive process;GO:0022613//ribonucleoprotein complex biogenesis;GO:0032505//reproducti…	GO:0005575//cellular_component;GO:0005622//intracellular anatomical structure;GO:0005623//obsolete cell;GO:0005737//cytoplasm;GO:0005829//cytosol;GO:0005840//ribosome;GO:0015934//large ribosomal subunit;GO:0022625//cytosolic large ribosomal subunit;GO:0022626//cytosolic ribosome;GO:0030684//preribosome;GO:0030687//preribosome, large subunit precursor;GO:0032991//protein-containing complex;GO:0043…	GO:0003674//molecular_function;GO:0003676//nucleic acid binding;GO:0003677//DNA binding;GO:0005488//binding;GO:0043565//sequence-specific DNA binding;GO:0097159//organic cyclic compound binding;GO:1901363//heterocyclic compound binding;	-
H6S33_000394	791	78.0833	826	78.4052	470	51.7308	540	47.8958	506	46.2031	289	24.722	NW_025408616.1	1552960	1553565	+	606	H6S33_000394	-	-	-	-	-	XP_044699953.1 uncharacterized protein H6S33_000394 [Morchella sextelata]	-	-	-	-
H6S33_000395	662	38.2624	700	38.9041	692	44.5954	1185	61.5395	736	39.3487	725	36.3125	NW_025408616.1	1555689	1557154	+	1035	H6S33_000395	GO:0000050;GO:0000255;GO:0000256;GO:0003674;GO:0003824;GO:0004037;GO:0006807;GO:0008150;GO:0008152;GO:0009056;GO:0009058;GO:0009987;GO:0016787;GO:0016810;GO:0016813;GO:0017144;GO:0019627;GO:0034641;GO:0042737;GO:0043603;GO:0043604;GO:0043605;GO:0044237;GO:0044248;GO:0044249;GO:0044270;GO:0044271;GO:0044281;GO:0046483;GO:0046700;GO:0071704;GO:0071941;GO:1901360;GO:1901361;GO:1901564;GO:1901565;GO:…	K01477	3QKU0	F	sp|P18407|ALLC_NEUCR Allantoicase OS=Neurospora crassa (strain ATCC 24698 / 74-OR23-1A / CBS 708.71 / DSM 1257 / FGSC 987) OX=367110 GN=alc-1 PE=2 SV=2	XP_044699954.1 uncharacterized protein H6S33_000395 [Morchella sextelata]	GO:0000050//urea cycle;GO:0000255//allantoin metabolic process;GO:0000256//allantoin catabolic process;GO:0006807//nitrogen compound metabolic process;GO:0008150//biological_process;GO:0008152//metabolic process;GO:0009056//catabolic process;GO:0009058//biosynthetic process;GO:0009987//cellular process;GO:0019627//urea metabolic process;GO:0034641//cellular nitrogen compound metabolic process;GO:…	-	GO:0003674//molecular_function;GO:0003824//catalytic activity;GO:0004037//allantoicase activity;GO:0016787//hydrolase activity;GO:0016810//hydrolase activity, acting on carbon-nitrogen (but not peptide) bonds;GO:0016813//hydrolase activity, acting on carbon-nitrogen (but not peptide) bonds, in linear amidines;	ko00230(Purine metabolism)
H6S33_000396	164	7.0784	101	4.19175	56	2.69494	136	5.27414	84	3.35358	89	3.32879	NW_025408616.1	1558214	1559599	+	1386	H6S33_000396	-	K06653	KOG4177	I	sp|Q9Z148|EHMT2_MOUSE Histone-lysine N-methyltransferase EHMT2 OS=Mus musculus OX=10090 GN=Ehmt2 PE=1 SV=2	XP_044699955.1 uncharacterized protein H6S33_000396 [Morchella sextelata]	-	-	-	ko04111(Cell cycle - yeast)
H6S33_000397	0	0	0	0	0	0	0	0	0	0	0	0	NW_025408616.1	1562001	1565756	-	3513	H6S33_000397	-	-	3FQT3	-	-	XP_044699956.1 uncharacterized protein H6S33_000397 [Morchella sextelata]	-	-	-	-
H6S33_000398	0	0	0	0	0	0	0	0	0	0	0	0	NW_025408616.1	1566621	1567850	+	1230	H6S33_000398	-	-	3SBNG	L	-	XP_044699957.1 uncharacterized protein H6S33_000398 [Morchella sextelata]	-	-	-	-
H6S33_000399	0	0	0	0	0	0	1	0.015432	3	0.0476607	0	0	NW_025408616.1	1567925	1571407	+	3483	H6S33_000399	GO:0003674;GO:0003824;GO:0003964;GO:0005575;GO:0005622;GO:0005623;GO:0005634;GO:0006139;GO:0006259;GO:0006278;GO:0006725;GO:0006807;GO:0008150;GO:0008152;GO:0009058;GO:0009059;GO:0009987;GO:0016740;GO:0016772;GO:0016779;GO:0018130;GO:0019438;GO:0034061;GO:0034641;GO:0034645;GO:0034654;GO:0043170;GO:0043226;GO:0043227;GO:0043229;GO:0043231;GO:0044237;GO:0044238;GO:0044249;GO:0044260;GO:0044271;GO:…	-	1FVRG	L	sp|P0CT41|TF212_SCHPO Transposon Tf2-12 polyprotein OS=Schizosaccharomyces pombe (strain 972 / ATCC 24843) OX=284812 GN=Tf2-12 PE=3 SV=1	XP_044699958.1 uncharacterized protein H6S33_000399 [Morchella sextelata]	GO:0006139//nucleobase-containing compound metabolic process;GO:0006259//DNA metabolic process;GO:0006278//RNA-dependent DNA biosynthetic process;GO:0006725//cellular aromatic compound metabolic process;GO:0006807//nitrogen compound metabolic process;GO:0008150//biological_process;GO:0008152//metabolic process;GO:0009058//biosynthetic process;GO:0009059//macromolecule biosynthetic process;GO:0009…	GO:0005575//cellular_component;GO:0005622//intracellular anatomical structure;GO:0005623//obsolete cell;GO:0005634//nucleus;GO:0043226//organelle;GO:0043227//membrane-bounded organelle;GO:0043229//intracellular organelle;GO:0043231//intracellular membrane-bounded organelle;GO:0044424//obsolete intracellular part;GO:0044464//obsolete cell part;	GO:0003674//molecular_function;GO:0003824//catalytic activity;GO:0003964//RNA-directed DNA polymerase activity;GO:0016740//transferase activity;GO:0016772//transferase activity, transferring phosphorus-containing groups;GO:0016779//nucleotidyltransferase activity;GO:0034061//DNA polymerase activity;GO:0140097//catalytic activity, acting on DNA;	-
H6S33_000400	0	0	0	0	0	0	0	0	0	0	0	0	NW_025408616.1	1571931	1573192	+	1215	H6S33_000400	-	-	-	-	-	XP_044699959.1 uncharacterized protein H6S33_000400 [Morchella sextelata]	-	-	-	-
H6S33_000401	2613	100.587	2403	88.9488	2315	99.3629	1756	60.7365	2752	97.992	3440	114.754	NW_025408616.1	1574917	1577197	+	1554	H6S33_000401	-	-	3QRFA	Q	-	XP_044699960.1 uncharacterized protein H6S33_000401 [Morchella sextelata]	-	-	-	-
H6S33_000402	689	16.3558	509	11.6186	445	11.7783	445	9.49151	548	12.033	643	13.2272	NW_025408616.1	1578066	1580861	-	2520	H6S33_000402	-	-	3QXXJ	O	sp|P0C8K8|ARI6_ARATH Putative E3 ubiquitin-protein ligase ARI6 OS=Arabidopsis thaliana OX=3702 GN=ARI6 PE=5 SV=1	XP_044699961.1 uncharacterized protein H6S33_000402 [Morchella sextelata]	-	-	-	-
H6S33_000403	8754	309.5	5326	181.066	3106	122.441	18957	602.206	12998	425.079	15506	475.071	NW_025408616.1	1583333	1585531	+	1692	H6S33_000403	-	-	3S4EP	O	sp|D4AYS6|A1345_ARTBC Probable extracellular serine carboxypeptidase OS=Arthroderma benhamiae (strain ATCC MYA-4681 / CBS 112371) OX=663331 GN=ARB_01345 PE=1 SV=1	XP_044699962.1 uncharacterized protein H6S33_000403 [Morchella sextelata]	-	-	-	-
H6S33_000404	11104	229.925	7500	149.331	11888	274.464	3103	57.7312	5115	97.9696	7415	133.052	NW_025408616.1	1587287	1590765	+	2889	H6S33_000404	-	-	3QMMW	OT	sp|Q6ZFZ4|DEK1_ORYSJ Calpain-type cysteine protease ADL1 OS=Oryza sativa subsp. japonica OX=39947 GN=ADL1 PE=1 SV=1	XP_044699963.1 uncharacterized protein H6S33_000404 [Morchella sextelata]	-	-	-	-
H6S33_000405	6989	222.27	8284	253.331	5994	212.546	7019	200.568	10530	309.765	12562	346.202	NW_025408616.1	1593326	1595573	-	1881	H6S33_000405	GO:0000322;GO:0000323;GO:0000324;GO:0000329;GO:0005575;GO:0005622;GO:0005623;GO:0005737;GO:0005773;GO:0005774;GO:0005783;GO:0006873;GO:0006875;GO:0006996;GO:0007005;GO:0008150;GO:0009987;GO:0012505;GO:0016020;GO:0016021;GO:0016043;GO:0019725;GO:0030003;GO:0030026;GO:0031090;GO:0031224;GO:0042592;GO:0043226;GO:0043227;GO:0043229;GO:0043231;GO:0044422;GO:0044424;GO:0044425;GO:0044437;GO:0044444;GO:…	K16302	3QKFX	EH	sp|Q12296|MAM3_YEAST Protein MAM3 OS=Saccharomyces cerevisiae (strain ATCC 204508 / S288c) OX=559292 GN=MAM3 PE=1 SV=1	XP_044699964.1 uncharacterized protein H6S33_000405 [Morchella sextelata]	GO:0006873//cellular ion homeostasis;GO:0006875//cellular metal ion homeostasis;GO:0006996//organelle organization;GO:0007005//mitochondrion organization;GO:0008150//biological_process;GO:0009987//cellular process;GO:0016043//cellular component organization;GO:0019725//cellular homeostasis;GO:0030003//cellular cation homeostasis;GO:0030026//cellular manganese ion homeostasis;GO:0042592//homeostat…	GO:0000322//storage vacuole;GO:0000323//lytic vacuole;GO:0000324//fungal-type vacuole;GO:0000329//fungal-type vacuole membrane;GO:0005575//cellular_component;GO:0005622//intracellular anatomical structure;GO:0005623//obsolete cell;GO:0005737//cytoplasm;GO:0005773//vacuole;GO:0005774//vacuolar membrane;GO:0005783//endoplasmic reticulum;GO:0012505//endomembrane system;GO:0016020//membrane;GO:001602…	-	-
H6S33_000406	2232	51.453	1804	39.9886	2046	52.5887	2342	48.5094	1603	34.1814	1807	36.0977	NW_025408616.1	1596618	1599729	-	2595	H6S33_000406	GO:0003674;GO:0003824;GO:0005575;GO:0005622;GO:0005623;GO:0005634;GO:0005737;GO:0006508;GO:0006518;GO:0006575;GO:0006749;GO:0006751;GO:0006790;GO:0006807;GO:0008150;GO:0008152;GO:0008233;GO:0008238;GO:0008242;GO:0009056;GO:0009987;GO:0016787;GO:0019538;GO:0031974;GO:0031981;GO:0032991;GO:0034399;GO:0034641;GO:0042219;GO:0043170;GO:0043171;GO:0043226;GO:0043227;GO:0043229;GO:0043231;GO:0043233;GO:…	K14262	3QJTZ	E	sp|P38149|DUG2_YEAST Probable di- and tripeptidase DUG2 OS=Saccharomyces cerevisiae (strain ATCC 204508 / S288c) OX=559292 GN=DUG2 PE=1 SV=1	XP_044699965.1 uncharacterized protein H6S33_000406 [Morchella sextelata]	GO:0006508//proteolysis;GO:0006518//peptide metabolic process;GO:0006575//cellular modified amino acid metabolic process;GO:0006749//glutathione metabolic process;GO:0006751//glutathione catabolic process;GO:0006790//sulfur compound metabolic process;GO:0006807//nitrogen compound metabolic process;GO:0008150//biological_process;GO:0008152//metabolic process;GO:0009056//catabolic process;GO:000998…	GO:0005575//cellular_component;GO:0005622//intracellular anatomical structure;GO:0005623//obsolete cell;GO:0005634//nucleus;GO:0005737//cytoplasm;GO:0031974//membrane-enclosed lumen;GO:0031981//nuclear lumen;GO:0032991//protein-containing complex;GO:0034399//nuclear periphery;GO:0043226//organelle;GO:0043227//membrane-bounded organelle;GO:0043229//intracellular organelle;GO:0043231//intracellular…	GO:0003674//molecular_function;GO:0003824//catalytic activity;GO:0008233//peptidase activity;GO:0008238//exopeptidase activity;GO:0008242//omega peptidase activity;GO:0016787//hydrolase activity;GO:0140096//catalytic activity, acting on a protein;	-
H6S33_000407	128	20.921	85	13.359	125	22.78	115	16.8886	81	12.2461	92	13.0306	NW_025408616.1	1599794	1600375	+	366	H6S33_000407	-	-	-	-	-	XP_044699966.1 uncharacterized protein H6S33_000407 [Morchella sextelata]	-	-	-	-
H6S33_000408	0	0	0	0	0	0	0	0	0	0	0	0	NW_025408616.1	1604998	1608480	-	3483	H6S33_000408	GO:0003674;GO:0003824;GO:0003964;GO:0005575;GO:0005622;GO:0005623;GO:0005634;GO:0006139;GO:0006259;GO:0006278;GO:0006725;GO:0006807;GO:0008150;GO:0008152;GO:0009058;GO:0009059;GO:0009987;GO:0016740;GO:0016772;GO:0016779;GO:0018130;GO:0019438;GO:0034061;GO:0034641;GO:0034645;GO:0034654;GO:0043170;GO:0043226;GO:0043227;GO:0043229;GO:0043231;GO:0044237;GO:0044238;GO:0044249;GO:0044260;GO:0044271;GO:…	-	1FVRG	L	sp|P0CT41|TF212_SCHPO Transposon Tf2-12 polyprotein OS=Schizosaccharomyces pombe (strain 972 / ATCC 24843) OX=284812 GN=Tf2-12 PE=3 SV=1	XP_044699967.1 uncharacterized protein H6S33_000408 [Morchella sextelata]	GO:0006139//nucleobase-containing compound metabolic process;GO:0006259//DNA metabolic process;GO:0006278//RNA-dependent DNA biosynthetic process;GO:0006725//cellular aromatic compound metabolic process;GO:0006807//nitrogen compound metabolic process;GO:0008150//biological_process;GO:0008152//metabolic process;GO:0009058//biosynthetic process;GO:0009059//macromolecule biosynthetic process;GO:0009…	GO:0005575//cellular_component;GO:0005622//intracellular anatomical structure;GO:0005623//obsolete cell;GO:0005634//nucleus;GO:0043226//organelle;GO:0043227//membrane-bounded organelle;GO:0043229//intracellular organelle;GO:0043231//intracellular membrane-bounded organelle;GO:0044424//obsolete intracellular part;GO:0044464//obsolete cell part;	GO:0003674//molecular_function;GO:0003824//catalytic activity;GO:0003964//RNA-directed DNA polymerase activity;GO:0016740//transferase activity;GO:0016772//transferase activity, transferring phosphorus-containing groups;GO:0016779//nucleotidyltransferase activity;GO:0034061//DNA polymerase activity;GO:0140097//catalytic activity, acting on DNA;	-
H6S33_000409	0	0	0	0	0	0	2	0.0873979	0	0	0	0	NW_025408616.1	1608555	1609784	-	1230	H6S33_000409	-	-	3SBNG	L	-	XP_044699968.1 uncharacterized protein H6S33_000409 [Morchella sextelata]	-	-	-	-
H6S33_000410	655	28.7686	864	36.49	593	29.0403	358	14.128	466	18.9322	432	16.4424	NW_025408616.1	1612412	1613841	+	1362	H6S33_000410	-	-	3RNQ9	S	-	XP_044699969.1 uncharacterized protein H6S33_000410 [Morchella sextelata]	-	-	-	-
H6S33_000411	601	36.7612	647	38.0542	341	23.2562	1132	62.2133	470	26.5921	521	27.6158	NW_025408616.1	1617706	1618757	+	978	H6S33_000411	-	-	2SZPX	-	-	XP_044699970.1 uncharacterized protein H6S33_000411 [Morchella sextelata]	-	-	-	-
H6S33_000412	878	36.0982	1305	51.5923	953	43.6872	1543	57.0005	1346	51.1888	1530	54.5114	NW_025408616.1	1621299	1622955	+	1455	H6S33_000412	-	-	3QNTN	-	-	XP_044699971.1 uncharacterized protein H6S33_000412 [Morchella sextelata]	-	-	-	-
H6S33_000413	588	68.1682	785	87.5099	456	58.9439	425	44.2706	438	46.9697	410	41.1901	NW_025408616.1	1625192	1625707	-	516	H6S33_000413	GO:0005575;GO:0005622;GO:0005623;GO:0005737;GO:0005739;GO:0005783;GO:0005789;GO:0006457;GO:0008150;GO:0009987;GO:0012505;GO:0016020;GO:0016021;GO:0030176;GO:0031224;GO:0031227;GO:0031984;GO:0034975;GO:0042175;GO:0043226;GO:0043227;GO:0043229;GO:0043231;GO:0044422;GO:0044424;GO:0044425;GO:0044432;GO:0044444;GO:0044446;GO:0044464;GO:0071944;GO:0098827	-	3QQM0	I	-	XP_044699972.1 uncharacterized protein H6S33_000413 [Morchella sextelata]	GO:0006457//protein folding;GO:0008150//biological_process;GO:0009987//cellular process;GO:0034975//protein folding in endoplasmic reticulum;	GO:0005575//cellular_component;GO:0005622//intracellular anatomical structure;GO:0005623//obsolete cell;GO:0005737//cytoplasm;GO:0005739//mitochondrion;GO:0005783//endoplasmic reticulum;GO:0005789//endoplasmic reticulum membrane;GO:0012505//endomembrane system;GO:0016020//membrane;GO:0016021//integral component of membrane;GO:0030176//integral component of endoplasmic reticulum membrane;GO:003122…	-	-
H6S33_000414	639	57.9177	923	80.4443	585	59.1202	529	43.0812	429	35.9672	484	38.0155	NW_025408616.1	1627548	1628263	-	660	H6S33_000414	-	-	-	-	-	XP_044699973.1 uncharacterized protein H6S33_000414 [Morchella sextelata]	-	-	-	-
H6S33_000415	279	6.71903	162	3.75146	81	2.17499	318	6.881	197	4.38842	154	3.21387	NW_025408616.1	1629565	1632996	-	2484	H6S33_000415	-	-	3MW1X	-	-	XP_044699974.1 uncharacterized protein H6S33_000415 [Morchella sextelata]	-	-	-	-
H6S33_000416	6386	165.161	7693	191.319	5781	166.706	5155	119.792	5663	135.477	5253	117.731	NW_025408616.1	1636645	1639232	+	2313	H6S33_000416	GO:0003674;GO:0003824;GO:0004177;GO:0005575;GO:0005576;GO:0006508;GO:0006807;GO:0008150;GO:0008152;GO:0008233;GO:0008238;GO:0008239;GO:0009056;GO:0009057;GO:0009987;GO:0010467;GO:0016485;GO:0016787;GO:0019538;GO:0030163;GO:0043170;GO:0044237;GO:0044238;GO:0044248;GO:0044257;GO:0044260;GO:0044265;GO:0044267;GO:0051603;GO:0051604;GO:0070011;GO:0071704;GO:0140096;GO:1901564;GO:1901565;GO:1901575	K01278	20WZV	O	sp|B0Y6C5|DPP4_ASPFC Probable dipeptidyl peptidase 4 OS=Neosartorya fumigata (strain CEA10 / CBS 144.89 / FGSC A1163) OX=451804 GN=dpp4 PE=1 SV=1	XP_044699975.1 uncharacterized protein H6S33_000416 [Morchella sextelata]	GO:0006508//proteolysis;GO:0006807//nitrogen compound metabolic process;GO:0008150//biological_process;GO:0008152//metabolic process;GO:0009056//catabolic process;GO:0009057//macromolecule catabolic process;GO:0009987//cellular process;GO:0010467//gene expression;GO:0016485//protein processing;GO:0019538//protein metabolic process;GO:0030163//protein catabolic process;GO:0043170//macromolecule me…	GO:0005575//cellular_component;GO:0005576//extracellular region;	GO:0003674//molecular_function;GO:0003824//catalytic activity;GO:0004177//aminopeptidase activity;GO:0008233//peptidase activity;GO:0008238//exopeptidase activity;GO:0008239//dipeptidyl-peptidase activity;GO:0016787//hydrolase activity;GO:0140096//catalytic activity, acting on a protein;	-
H6S33_000417	70	12.1376	66	11.0043	43	8.3133	124	19.3187	82	13.1519	89	13.373	NW_025408616.1	1641295	1641694	+	345	H6S33_000417	-	-	-	-	-	XP_044699976.1 uncharacterized protein H6S33_000417 [Morchella sextelata]	-	-	-	-
H6S33_000418	591	31.2593	577	29.3461	498	29.3691	265	12.5939	422	20.6463	470	21.5424	NW_025408616.1	1642093	1643408	-	1131	H6S33_000418	GO:0003674;GO:0003824;GO:0006139;GO:0006725;GO:0006732;GO:0006733;GO:0006739;GO:0006740;GO:0006753;GO:0006793;GO:0006796;GO:0006807;GO:0008150;GO:0008152;GO:0009117;GO:0009987;GO:0016491;GO:0019362;GO:0019637;GO:0034641;GO:0044237;GO:0044238;GO:0044281;GO:0046483;GO:0046496;GO:0051186;GO:0055086;GO:0055114;GO:0071704;GO:0072524;GO:1901360;GO:1901564	-	3QRH6	S	sp|P77376|YDGJ_ECOLI Uncharacterized oxidoreductase YdgJ OS=Escherichia coli (strain K12) OX=83333 GN=ydgJ PE=1 SV=2	XP_044699977.1 uncharacterized protein H6S33_000418 [Morchella sextelata]	GO:0006139//nucleobase-containing compound metabolic process;GO:0006725//cellular aromatic compound metabolic process;GO:0006732//obsolete coenzyme metabolic process;GO:0006733//obsolete oxidoreduction coenzyme metabolic process;GO:0006739//NADP metabolic process;GO:0006740//NADPH regeneration;GO:0006753//nucleoside phosphate metabolic process;GO:0006793//phosphorus metabolic process;GO:0006796//…	-	GO:0003674//molecular_function;GO:0003824//catalytic activity;GO:0016491//oxidoreductase activity;	-
H6S33_000419	2678	35.3176	2726	34.5693	2196	32.2911	4287	50.7991	3783	46.1484	4249	48.5593	NW_025408616.1	1647105	1651743	+	4536	H6S33_000419	GO:0000151;GO:0005575;GO:0005622;GO:0005623;GO:0006464;GO:0006807;GO:0008150;GO:0008152;GO:0009987;GO:0019538;GO:0032991;GO:0036211;GO:0043170;GO:0043412;GO:0044237;GO:0044238;GO:0044260;GO:0044267;GO:0044424;GO:0044464;GO:0070647;GO:0071704;GO:1901564;GO:1902494;GO:1990234	-	3QK10	DZ	sp|O74881|BTB1_SCHPO BTB/POZ domain-containing protein 1 OS=Schizosaccharomyces pombe (strain 972 / ATCC 24843) OX=284812 GN=btb1 PE=1 SV=1	XP_044699978.1 uncharacterized protein H6S33_000419 [Morchella sextelata]	GO:0006464//cellular protein modification process;GO:0006807//nitrogen compound metabolic process;GO:0008150//biological_process;GO:0008152//metabolic process;GO:0009987//cellular process;GO:0019538//protein metabolic process;GO:0036211//protein modification process;GO:0043170//macromolecule metabolic process;GO:0043412//macromolecule modification;GO:0044237//cellular metabolic process;GO:0044238…	GO:0000151//ubiquitin ligase complex;GO:0005575//cellular_component;GO:0005622//intracellular anatomical structure;GO:0005623//obsolete cell;GO:0032991//protein-containing complex;GO:0044424//obsolete intracellular part;GO:0044464//obsolete cell part;GO:1902494//catalytic complex;GO:1990234//transferase complex;	-	-
H6S33_000420	1463	27.9432	2150	39.487	1773	37.7582	922	15.8229	1244	21.9782	1455	24.0824	NW_025408616.1	1653628	1657167	+	3132	H6S33_000420	GO:0000003;GO:0000109;GO:0000113;GO:0000228;GO:0000775;GO:0000776;GO:0000777;GO:0000778;GO:0000779;GO:0000780;GO:0000793;GO:0000794;GO:0003006;GO:0003674;GO:0003676;GO:0003677;GO:0003684;GO:0003824;GO:0005488;GO:0005515;GO:0005575;GO:0005622;GO:0005623;GO:0005634;GO:0005694;GO:0005730;GO:0005737;GO:0005739;GO:0006139;GO:0006259;GO:0006281;GO:0006282;GO:0006289;GO:0006325;GO:0006333;GO:0006725;GO:…	-	3QKX1	A	sp|Q10332|YBMA_SCHPO Uncharacterized ATP-dependent helicase C582.10c OS=Schizosaccharomyces pombe (strain 972 / ATCC 24843) OX=284812 GN=SPBC582.10c PE=1 SV=1	XP_044699979.1 uncharacterized protein H6S33_000420 [Morchella sextelata]	GO:0000003//reproduction;GO:0003006//developmental process involved in reproduction;GO:0006139//nucleobase-containing compound metabolic process;GO:0006259//DNA metabolic process;GO:0006281//DNA repair;GO:0006282//regulation of DNA repair;GO:0006289//nucleotide-excision repair;GO:0006325//chromatin organization;GO:0006333//chromatin assembly or disassembly;GO:0006725//cellular aromatic compound m…	GO:0000109//nucleotide-excision repair complex;GO:0000113//nucleotide-excision repair factor 4 complex;GO:0000228//nuclear chromosome;GO:0000775//chromosome, centromeric region;GO:0000776//kinetochore;GO:0000779//condensed chromosome, centromeric region;GO:0000793//condensed chromosome;GO:0000794//condensed nuclear chromosome;GO:0005575//cellular_component;GO:0005622//intracellular anatomical str…	GO:0003674//molecular_function;GO:0003676//nucleic acid binding;GO:0003677//DNA binding;GO:0003684//damaged DNA binding;GO:0003824//catalytic activity;GO:0005488//binding;GO:0005515//protein binding;GO:0008094//ATP-dependent activity, acting on DNA;GO:0016462//pyrophosphatase activity;GO:0016787//hydrolase activity;GO:0016817//hydrolase activity, acting on acid anhydrides;GO:0016818//hydrolase ac…	-
H6S33_000421	3167	41.114	1819	22.7069	1335	19.3238	1496	17.45	2634	31.6298	2395	26.9434	NW_025408616.1	1658306	1663481	-	4608	H6S33_000421	GO:0003674;GO:0003824;GO:0005215;GO:0005342;GO:0005575;GO:0005622;GO:0005623;GO:0005737;GO:0005739;GO:0005829;GO:0005886;GO:0006810;GO:0006855;GO:0006873;GO:0008150;GO:0008559;GO:0009987;GO:0015238;GO:0015399;GO:0015405;GO:0015849;GO:0015893;GO:0016020;GO:0016021;GO:0016462;GO:0016787;GO:0016817;GO:0016818;GO:0016887;GO:0017111;GO:0019725;GO:0022804;GO:0022857;GO:0030003;GO:0031224;GO:0042221;GO:…	-	4KBVB	Q	sp|P41820|BFR1_SCHPO Brefeldin A resistance protein OS=Schizosaccharomyces pombe (strain 972 / ATCC 24843) OX=284812 GN=bfr1 PE=1 SV=1	XP_044699980.1 uncharacterized protein H6S33_000421 [Morchella sextelata]	GO:0006810//transport;GO:0006855//xenobiotic transmembrane transport;GO:0006873//cellular ion homeostasis;GO:0008150//biological_process;GO:0009987//cellular process;GO:0015849//organic acid transport;GO:0019725//cellular homeostasis;GO:0030003//cellular cation homeostasis;GO:0042221//response to chemical;GO:0042592//homeostatic process;GO:0042908//xenobiotic transport;GO:0048878//chemical homeos…	GO:0005575//cellular_component;GO:0005622//intracellular anatomical structure;GO:0005623//obsolete cell;GO:0005737//cytoplasm;GO:0005739//mitochondrion;GO:0005829//cytosol;GO:0005886//plasma membrane;GO:0016020//membrane;GO:0016021//integral component of membrane;GO:0031224//intrinsic component of membrane;GO:0043226//organelle;GO:0043227//membrane-bounded organelle;GO:0043229//intracellular orga…	GO:0003674//molecular_function;GO:0003824//catalytic activity;GO:0005215//transporter activity;GO:0005342//organic acid transmembrane transporter activity;GO:0008559//ABC-type xenobiotic transporter activity;GO:0015399//primary active transmembrane transporter activity;GO:0016462//pyrophosphatase activity;GO:0016787//hydrolase activity;GO:0016817//hydrolase activity, acting on acid anhydrides;GO:…	-
H6S33_000422	282	18.3166	233	14.5524	160	11.5874	404	23.5775	192	11.5355	231	13.002	NW_025408616.1	1664444	1665728	-	921	H6S33_000422	-	-	3QMEG	BK	sp|Q5AI90|SIR5_CANAL NAD-dependent protein deacylase OS=Candida albicans (strain SC5314 / ATCC MYA-2876) OX=237561 GN=CAALFM_C102740CA PE=3 SV=1	XP_044699981.1 uncharacterized protein H6S33_000422 [Morchella sextelata]	-	-	-	-
H6S33_000423	1578	45.2096	1206	33.2242	700	22.361	1399	36.0133	1103	29.2306	1071	26.59	NW_025408616.1	1666620	1668707	-	2088	H6S33_000423	-	-	3U2JY	S	-	XP_044699982.1 uncharacterized protein H6S33_000423 [Morchella sextelata]	-	-	-	-
H6S33_000424	979	119.034	1277	149.301	906	122.825	734	80.1876	945	106.282	803	84.6076	NW_025408616.1	1670962	1671513	+	492	H6S33_000424	-	-	3QWZA	S	-	XP_044699983.1 uncharacterized protein H6S33_000424 [Morchella sextelata]	-	-	-	-
H6S33_000425	1734	24.7861	529	7.27106	282	4.49446	2891	37.1303	1539	20.3487	1526	18.9025	NW_025408616.1	1672392	1676857	+	4185	H6S33_000425	-	-	3RJ4E	-	-	XP_044699984.1 uncharacterized protein H6S33_000425 [Morchella sextelata]	-	-	-	-
H6S33_000426	27	6.56573	43	10.0547	45	12.2012	40	8.73979	35	7.87274	29	6.11114	NW_025408616.1	1679987	1680600	-	246	H6S33_000426	-	-	-	-	-	XP_044699985.1 uncharacterized protein H6S33_000426 [Morchella sextelata]	-	-	-	-
H6S33_000427	812	11.1206	1119	14.7362	683	10.4295	523	6.43569	554	7.01811	424	5.03202	NW_025408616.1	1682815	1687524	+	4368	H6S33_000427	-	-	3QP38	T	sp|Q9R6X3|PHYB_NOSS1 Cyanobacterial phytochrome B OS=Nostoc sp. (strain PCC 7120 / SAG 25.82 / UTEX 2576) OX=103690 GN=bphB PE=3 SV=1	XP_044699986.1 uncharacterized protein H6S33_000427 [Morchella sextelata]	-	-	-	-
H6S33_000428	370	3.94753	681	6.98641	391	4.65126	293	2.80875	253	2.4968	206	1.90456	NW_025408616.1	1691528	1697466	+	5607	H6S33_000428	-	K15165	3RMCY	K	sp|Q0U6W8|SSN2_PHANO Mediator of RNA polymerase II transcription subunit 13 OS=Phaeosphaeria nodorum (strain SN15 / ATCC MYA-4574 / FGSC 10173) OX=321614 GN=SSN2 PE=3 SV=2	XP_044699987.1 uncharacterized protein H6S33_000428 [Morchella sextelata]	-	-	-	-
H6S33_000429	2787	245.902	1402	118.948	2084	205.018	3100	245.758	2486	202.892	4659	356.223	NW_025408616.1	1713181	1713858	+	678	H6S33_000429	-	-	-	-	-	XP_044699988.1 uncharacterized protein H6S33_000429 [Morchella sextelata]	-	-	-	-
H6S33_000430	180	16.3148	292	25.4493	312	31.5308	107	8.71397	394	33.0328	386	30.3181	NW_025408616.1	1727960	1728619	+	660	H6S33_000430	-	-	-	-	-	XP_044699989.1 uncharacterized protein H6S33_000430 [Morchella sextelata]	-	-	-	-
H6S33_000431	531	45.0567	363	29.6179	315	29.802	716	54.5883	659	51.7237	780	57.3541	NW_025408616.1	1738765	1739469	-	705	H6S33_000431	-	-	-	-	-	XP_044699990.1 uncharacterized protein H6S33_000431 [Morchella sextelata]	-	-	-	-
H6S33_000432	830	68.9604	792	63.2747	690	63.9206	722	53.899	950	73.0103	987	71.063	NW_025408616.1	1743326	1744302	-	720	H6S33_000432	GO:0002181;GO:0003674;GO:0003824;GO:0005575;GO:0005622;GO:0005623;GO:0005737;GO:0005829;GO:0006412;GO:0006464;GO:0006479;GO:0006480;GO:0006518;GO:0006807;GO:0008150;GO:0008152;GO:0008168;GO:0008213;GO:0008276;GO:0008757;GO:0009058;GO:0009059;GO:0009987;GO:0010467;GO:0016740;GO:0016741;GO:0018016;GO:0018193;GO:0018208;GO:0019538;GO:0031365;GO:0032259;GO:0034641;GO:0034645;GO:0035568;GO:0036211;GO:…	K16219	3QU1X	S	sp|P38340|NTM1_YEAST Alpha N-terminal protein methyltransferase 1 OS=Saccharomyces cerevisiae (strain ATCC 204508 / S288c) OX=559292 GN=TAE1 PE=1 SV=1	XP_044699991.1 uncharacterized protein H6S33_000432 [Morchella sextelata]	GO:0002181//cytoplasmic translation;GO:0006412//translation;GO:0006464//cellular protein modification process;GO:0006479//protein methylation;GO:0006480//N-terminal protein amino acid methylation;GO:0006518//peptide metabolic process;GO:0006807//nitrogen compound metabolic process;GO:0008150//biological_process;GO:0008152//metabolic process;GO:0008213//protein alkylation;GO:0009058//biosynthetic …	GO:0005575//cellular_component;GO:0005622//intracellular anatomical structure;GO:0005623//obsolete cell;GO:0005737//cytoplasm;GO:0005829//cytosol;GO:0044424//obsolete intracellular part;GO:0044444//obsolete cytoplasmic part;GO:0044464//obsolete cell part;	GO:0003674//molecular_function;GO:0003824//catalytic activity;GO:0008168//methyltransferase activity;GO:0008276//protein methyltransferase activity;GO:0008757//S-adenosylmethionine-dependent methyltransferase activity;GO:0016740//transferase activity;GO:0016741//transferase activity, transferring one-carbon groups;GO:0071885//N-terminal protein N-methyltransferase activity;GO:0140096//catalytic a…	-
H6S33_000433	960	187.674	778	146.25	713	155.415	1540	270.505	927	167.63	934	158.228	NW_025408616.1	1745671	1746044	-	306	H6S33_000433	GO:0000375;GO:0000377;GO:0000398;GO:0003674;GO:0003676;GO:0003723;GO:0005488;GO:0005575;GO:0005622;GO:0005623;GO:0005634;GO:0005681;GO:0005688;GO:0006139;GO:0006364;GO:0006396;GO:0006397;GO:0006725;GO:0006807;GO:0008150;GO:0008152;GO:0008380;GO:0009987;GO:0010467;GO:0016070;GO:0016071;GO:0016072;GO:0022613;GO:0030532;GO:0032991;GO:0034470;GO:0034641;GO:0034660;GO:0042254;GO:0043170;GO:0043226;GO:…	K12627	3RJZ7	A	sp|Q3ZCE0|LSM8_BOVIN U6 snRNA-associated Sm-like protein LSm8 OS=Bos taurus OX=9913 GN=LSM8 PE=3 SV=3	XP_044699992.1 uncharacterized protein H6S33_000433 [Morchella sextelata]	GO:0000375//RNA splicing, via transesterification reactions;GO:0000377//RNA splicing, via transesterification reactions with bulged adenosine as nucleophile;GO:0000398//mRNA splicing, via spliceosome;GO:0006139//nucleobase-containing compound metabolic process;GO:0006364//rRNA processing;GO:0006396//RNA processing;GO:0006397//mRNA processing;GO:0006725//cellular aromatic compound metabolic proces…	GO:0005575//cellular_component;GO:0005622//intracellular anatomical structure;GO:0005623//obsolete cell;GO:0005634//nucleus;GO:0005681//spliceosomal complex;GO:0005688//U6 snRNP;GO:0030532//small nuclear ribonucleoprotein complex;GO:0032991//protein-containing complex;GO:0043226//organelle;GO:0043227//membrane-bounded organelle;GO:0043229//intracellular organelle;GO:0043231//intracellular membran…	GO:0003674//molecular_function;GO:0003676//nucleic acid binding;GO:0003723//RNA binding;GO:0005488//binding;GO:0097159//organic cyclic compound binding;GO:1901363//heterocyclic compound binding;	ko03040(Spliceosome);ko03018(RNA degradation)
H6S33_000434	316	16.6257	255	12.9008	313	18.3615	372	17.5857	323	15.7194	312	14.225	NW_025408616.1	1746431	1747567	-	1137	H6S33_000434	GO:0000447;GO:0000460;GO:0000462;GO:0000466;GO:0000469;GO:0000478;GO:0000479;GO:0000480;GO:0003674;GO:0003676;GO:0003723;GO:0005488;GO:0005575;GO:0005622;GO:0005623;GO:0005634;GO:0005730;GO:0005732;GO:0006139;GO:0006364;GO:0006396;GO:0006725;GO:0006807;GO:0008150;GO:0008152;GO:0009987;GO:0010467;GO:0016070;GO:0016072;GO:0022613;GO:0030490;GO:0030532;GO:0030684;GO:0031974;GO:0031981;GO:0032040;GO:…	K14765	3QS1K	A	sp|Q09713|YA36_SCHPO Uncharacterized protein C18B11.06 OS=Schizosaccharomyces pombe (strain 972 / ATCC 24843) OX=284812 GN=SPAC18B11.06 PE=1 SV=1	XP_044699993.1 uncharacterized protein H6S33_000434 [Morchella sextelata]	GO:0000447//endonucleolytic cleavage in ITS1 to separate SSU-rRNA from 5.8S rRNA and LSU-rRNA from tricistronic rRNA transcript (SSU-rRNA, 5.8S rRNA, LSU-rRNA);GO:0000460//maturation of 5.8S rRNA;GO:0000462//maturation of SSU-rRNA from tricistronic rRNA transcript (SSU-rRNA, 5.8S rRNA, LSU-rRNA);GO:0000466//maturation of 5.8S rRNA from tricistronic rRNA transcript (SSU-rRNA, 5.8S rRNA, LSU-rRNA);…	GO:0005575//cellular_component;GO:0005622//intracellular anatomical structure;GO:0005623//obsolete cell;GO:0005634//nucleus;GO:0005730//nucleolus;GO:0005732//sno(s)RNA-containing ribonucleoprotein complex;GO:0030532//small nuclear ribonucleoprotein complex;GO:0030684//preribosome;GO:0031974//membrane-enclosed lumen;GO:0031981//nuclear lumen;GO:0032040//small-subunit processome;GO:0032991//protein…	GO:0003674//molecular_function;GO:0003676//nucleic acid binding;GO:0003723//RNA binding;GO:0005488//binding;GO:0097159//organic cyclic compound binding;GO:1901363//heterocyclic compound binding;	-
H6S33_000435	822	51.7065	602	36.4127	621	43.5547	1332	75.2835	670	38.9841	777	42.3545	NW_025408616.1	1748032	1749185	-	951	H6S33_000435	GO:0000027;GO:0000460;GO:0000463;GO:0000466;GO:0000470;GO:0003674;GO:0003676;GO:0003723;GO:0005488;GO:0005575;GO:0005622;GO:0005623;GO:0005634;GO:0005730;GO:0005732;GO:0006139;GO:0006364;GO:0006396;GO:0006725;GO:0006807;GO:0006996;GO:0008097;GO:0008150;GO:0008152;GO:0008312;GO:0009987;GO:0010467;GO:0016043;GO:0016070;GO:0016072;GO:0019843;GO:0022607;GO:0022613;GO:0022618;GO:0030684;GO:0030687;GO:…	K14847	3QMY0	J	sp|Q9UUG1|RPF2_SCHPO Ribosome production factor 2 homolog OS=Schizosaccharomyces pombe (strain 972 / ATCC 24843) OX=284812 GN=SPAC926.08c PE=1 SV=1	XP_044699994.1 uncharacterized protein H6S33_000435 [Morchella sextelata]	GO:0000027//ribosomal large subunit assembly;GO:0000460//maturation of 5.8S rRNA;GO:0000463//maturation of LSU-rRNA from tricistronic rRNA transcript (SSU-rRNA, 5.8S rRNA, LSU-rRNA);GO:0000466//maturation of 5.8S rRNA from tricistronic rRNA transcript (SSU-rRNA, 5.8S rRNA, LSU-rRNA);GO:0000470//maturation of LSU-rRNA;GO:0006139//nucleobase-containing compound metabolic process;GO:0006364//rRNA pr…	GO:0005575//cellular_component;GO:0005622//intracellular anatomical structure;GO:0005623//obsolete cell;GO:0005634//nucleus;GO:0005730//nucleolus;GO:0005732//sno(s)RNA-containing ribonucleoprotein complex;GO:0030684//preribosome;GO:0030687//preribosome, large subunit precursor;GO:0031974//membrane-enclosed lumen;GO:0031981//nuclear lumen;GO:0032991//protein-containing complex;GO:0043226//organell…	GO:0003674//molecular_function;GO:0003676//nucleic acid binding;GO:0003723//RNA binding;GO:0005488//binding;GO:0008097//5S rRNA binding;GO:0008312//7S RNA binding;GO:0019843//rRNA binding;GO:0097159//organic cyclic compound binding;GO:1901363//heterocyclic compound binding;	-
H6S33_000436	1278	67.9567	1086	55.5283	888	52.6483	884	42.2353	1540	75.7463	1816	83.6801	NW_025408616.1	1751692	1752875	-	1125	H6S33_000436	-	-	3A70R	-	-	XP_044699995.1 uncharacterized protein H6S33_000436 [Morchella sextelata]	-	-	-	-
H6S33_000437	6764	272.478	4692	181.748	4128	185.412	4532	164.036	6208	231.323	7639	266.667	NW_025408616.1	1753756	1755346	-	1485	H6S33_000437	GO:0001300;GO:0001505;GO:0003674;GO:0003824;GO:0004021;GO:0005575;GO:0005622;GO:0005623;GO:0005634;GO:0005737;GO:0005739;GO:0006082;GO:0006520;GO:0006522;GO:0006523;GO:0006524;GO:0006536;GO:0006537;GO:0006807;GO:0007568;GO:0007569;GO:0008150;GO:0008152;GO:0008483;GO:0008652;GO:0009056;GO:0009058;GO:0009063;GO:0009064;GO:0009078;GO:0009079;GO:0009080;GO:0009084;GO:0009987;GO:0016053;GO:0016054;GO:…	K00814	3QKH6	E	sp|P52893|ALAM_YEAST Probable alanine aminotransferase, mitochondrial OS=Saccharomyces cerevisiae (strain ATCC 204508 / S288c) OX=559292 GN=ALT1 PE=1 SV=1	XP_044699996.1 uncharacterized protein H6S33_000437 [Morchella sextelata]	GO:0001300//obsolete chronological cell aging;GO:0001505//regulation of neurotransmitter levels;GO:0006082//organic acid metabolic process;GO:0006520//cellular amino acid metabolic process;GO:0006522//alanine metabolic process;GO:0006523//alanine biosynthetic process;GO:0006524//alanine catabolic process;GO:0006536//glutamate metabolic process;GO:0006537//glutamate biosynthetic process;GO:0006807…	GO:0005575//cellular_component;GO:0005622//intracellular anatomical structure;GO:0005623//obsolete cell;GO:0005634//nucleus;GO:0005737//cytoplasm;GO:0005739//mitochondrion;GO:0043226//organelle;GO:0043227//membrane-bounded organelle;GO:0043229//intracellular organelle;GO:0043231//intracellular membrane-bounded organelle;GO:0044424//obsolete intracellular part;GO:0044444//obsolete cytoplasmic part…	GO:0003674//molecular_function;GO:0003824//catalytic activity;GO:0004021//L-alanine:2-oxoglutarate aminotransferase activity;GO:0008483//transaminase activity;GO:0016740//transferase activity;GO:0016769//transferase activity, transferring nitrogenous groups;GO:0047635//alanine-oxo-acid transaminase activity;	ko00250(Alanine, aspartate and glutamate metabolism);ko00220(Arginine biosynthesis)
H6S33_000438	936	51.8449	669	35.632	603	37.2407	1588	79.032	813	41.6543	923	44.3034	NW_025408616.1	1758104	1759520	-	1080	H6S33_000438	-	-	3S89J	G	sp|A7J2C6|AES1_HYPJE Acetylesterase OS=Hypocrea jecorina OX=51453 GN=aes1 PE=1 SV=1	XP_044699997.1 uncharacterized protein H6S33_000438 [Morchella sextelata]	-	-	-	-
H6S33_000439	214	5.66698	245	6.2386	317	9.35981	226	5.37735	236	5.78081	199	4.56663	NW_025408616.1	1760521	1763406	-	2259	H6S33_000439	-	-	3QN41	G	sp|Q2YIJ8|GLUP_BRUA2 Glucose/galactose transporter OS=Brucella abortus (strain 2308) OX=359391 GN=gluP PE=3 SV=1	XP_044699998.1 uncharacterized protein H6S33_000439 [Morchella sextelata]	-	-	-	-
H6S33_000440	2687	78.2186	1900	53.1838	998	32.3924	1727	45.1707	1738	46.7984	2259	56.9854	NW_025408616.1	1766740	1770266	+	2055	H6S33_000440	GO:0003674;GO:0005215;GO:0005575;GO:0005623;GO:0005886;GO:0006810;GO:0006811;GO:0006812;GO:0006813;GO:0006873;GO:0006875;GO:0008150;GO:0008324;GO:0009987;GO:0010107;GO:0015075;GO:0015077;GO:0015079;GO:0015318;GO:0015672;GO:0016020;GO:0016021;GO:0019725;GO:0022857;GO:0022890;GO:0030001;GO:0030003;GO:0030004;GO:0030007;GO:0031224;GO:0034220;GO:0042391;GO:0042592;GO:0044425;GO:0044464;GO:0045121;GO:…	-	3QR9J	P	sp|P28584|TRK2_YEAST Low-affinity potassium transport protein OS=Saccharomyces cerevisiae (strain ATCC 204508 / S288c) OX=559292 GN=TRK2 PE=1 SV=1	XP_044699999.1 uncharacterized protein H6S33_000440 [Morchella sextelata]	GO:0006810//transport;GO:0006811//ion transport;GO:0006812//cation transport;GO:0006813//potassium ion transport;GO:0006873//cellular ion homeostasis;GO:0006875//cellular metal ion homeostasis;GO:0008150//biological_process;GO:0009987//cellular process;GO:0019725//cellular homeostasis;GO:0030001//metal ion transport;GO:0030003//cellular cation homeostasis;GO:0030004//cellular monovalent inorganic…	GO:0005575//cellular_component;GO:0005623//obsolete cell;GO:0005886//plasma membrane;GO:0016020//membrane;GO:0016021//integral component of membrane;GO:0031224//intrinsic component of membrane;GO:0044425//obsolete membrane part;GO:0044464//obsolete cell part;GO:0045121//membrane raft;GO:0071944//cell periphery;GO:0098857//membrane microdomain;	GO:0003674//molecular_function;GO:0005215//transporter activity;GO:0008324//cation transmembrane transporter activity;GO:0015075//ion transmembrane transporter activity;GO:0015079//potassium ion transmembrane transporter activity;GO:0015318//inorganic molecular entity transmembrane transporter activity;GO:0022857//transmembrane transporter activity;GO:0022890//inorganic cation transmembrane trans…	-
H6S33_000441	3181	137.295	1737	72.0898	1470	70.7421	2189	84.8904	2284	91.1855	2910	108.84	NW_025408616.1	1770599	1772189	-	1386	H6S33_000441	-	-	3QYWJ	-	-	XP_044700000.1 uncharacterized protein H6S33_000441 [Morchella sextelata]	-	-	-	-
[truncated: 12,741 more rows]

## Sheet: TableS4
Table S4 All the differentially expressed genes of Morchella after application of B. subtilis A9.
Gene_ID	baseMean	baseMean_Y6	baseMean_Y2	foldChange(Y2/Y6)(Y2/Y6)	log2FoldChange	pval	padj	Regulation	Chromosome	Start Site	End Site	Direction	Length	Name	GO	KEGG	eggNOG	eggNOG_Category	Swissprot	Description	BP	CC	MF	Pathway
H6S33_001832	1396.57	2701.93	91.2135	0.0337587	-4.8886	1.33386e-31	1.6041e-27	Down Regulation	NW_025408626.1	1578931	1579548	-	618	H6S33_001832	-	-	-	-	-	XP_044693893.1 uncharacterized protein H6S33_001832 [Morchella sextelata]	-	-	-	-
[truncated: 12,025 more rows]

## Sheet: TableS5
Table S5 Summary of GO analysis of all DEGs
[truncated: 3,061 more rows]

## Sheet: TableS6
Table S6 Summary of KEGG pathways analysis of all DEGs
[truncated: 73 more rows]

[truncated: 1 more sheets: TableS7]
